# Supplementary material for: cis-Dichloridobis[2-(hydroxy­meth­yl)tetra­hydro­furan-κ2 O,O′]manganese(II)
Source: Acta Crystallogr Sect E Struct Rep Online. 2008 Apr 10;64(Pt 5):m657–8. doi: 10.1107/S1600536808009549 (PMC2961271; doi:10.1107/S1600536808009549)
Supplement: Supplementary file 1 [file e-64-0m657-sup1.cif]

##############################################################################
###                                                                        ###
###        Electronic paper (Acta Crystallographica Section E)             ###
###                                                                        ###
##############################################################################
#                                                                            #
# This CIF contains the data in a paper accepted for publication in Acta     #
# Crystallographica Section E. It conforms to the requirements of Notes      #
# for Authors for Section E, and has been peer reviewed under the auspices   #
# of the IUCr Commission on Journals.                                        #
#                                                                            #
# Full details of the Crystallographic Information File format               #
# are given in the paper "The Crystallographic Information File (CIF):       #
# a New Standard Archive File for Crystallography" by S. R. Hall, F. H.      #
# Allen and I. D. Brown [Acta Cryst. (1991), A47, 655-685].                  #
#                                                                            #
# The current version of the core CIF dictionary is obtainable from          #
# ftp://ftp.iucr.org/pub/cif_core.dic. The current version number is 2.4.    #
#                                                                            #
# Software is freely available for graphical display of the structure(s) in  #
# this CIF.  For information consult the CIF home page http://www.iucr.org/  #
# cif/home.html                                                              #
#                                                                            #
# This file may be used for bona fide research purposes within the           #
# scientific community so long as proper attribution is given to the journal # 
# article from which it was obtained.                                        #
#                                                                            #
##############################################################################
                                             
data_I
_audit_creation_method     SHELXL-97
_chemical_name_systematic
;
<i>cis</i>-Dichloridobis[2-(hydroxymethyl)tetrahydrofuran-
\k^2^<i>O</i>,<i>O'</i>]manganese(II)
;
_chemical_name_common     ?
_chemical_formula_moiety     'C10 H20 Cl2 Mn O4'
_chemical_formula_sum     'C10 H20 Cl2 Mn O4'
_chemical_formula_iupac     '[Mn Cl2 (C5 H10 O2)2]'
_chemical_formula_weight     330.10
_chemical_melting_point     ?
_symmetry_cell_setting     Monoclinic
_symmetry_space_group_name_H-M     'C 2/c'
_symmetry_space_group_name_Hall     '-C 2yc'
loop_
    _symmetry_equiv_pos_site_id
    _symmetry_equiv_pos_as_xyz
    1 x,y,z
    2 -x,y,1/2-z
    3 -x,-y,-z
    4 x,-y,1/2+z
    5 1/2+x,1/2+y,z
    6 1/2-x,1/2+y,1/2-z
    7 1/2-x,1/2-y,-z
    8 1/2+x,1/2-y,1/2+z
_cell_length_a     17.463(3)
_cell_length_b     6.171(2)
_cell_length_c     13.159(3)
_cell_angle_alpha     90.00
_cell_angle_beta     100.24(2)
_cell_angle_gamma     90.00
_cell_volume     1395.5(6)
_cell_formula_units_Z     4
_cell_measurement_reflns_used     4812
_cell_measurement_theta_min     3
_cell_measurement_theta_max     29
_cell_measurement_temperature     100(2)
_exptl_crystal_description     block
_exptl_crystal_colour     colorless
_exptl_crystal_size_max     0.326
_exptl_crystal_size_mid     0.210
_exptl_crystal_size_min     0.182
_exptl_crystal_density_diffrn     1.571
_exptl_crystal_density_meas     ?
_exptl_crystal_density_method     'not measured'
_exptl_crystal_F_000     684
_exptl_absorpt_coefficient_mu     1.328
_exptl_absorpt_correction_type     analytical
_exptl_absorpt_process_details
;
(CrysAlis CCD; Oxford Diffraction, 2006)
;
_exptl_absorpt_correction_T_min     0.721
_exptl_absorpt_correction_T_max     0.818
_exptl_special_details
;
;
_diffrn_ambient_temperature     100(2)
_diffrn_radiation_type     MoK\a
_diffrn_radiation_wavelength     0.71073
_diffrn_radiation_source     'fine-focus sealed tube'
_diffrn_radiation_monochromator     graphite
_diffrn_measurement_device_type     'Kuma KM-4 CCD \k-axis'
_diffrn_measurement_method     \w
_diffrn_detector_area_resol_mean     ?
_diffrn_reflns_number     7753
_diffrn_reflns_av_R_equivalents     0.0343
_diffrn_reflns_av_sigmaI/netI     0.0217
_diffrn_reflns_theta_min     3.59
_diffrn_reflns_theta_max     28.50
_diffrn_reflns_theta_full     28.50
_diffrn_measured_fraction_theta_max     0.991
_diffrn_measured_fraction_theta_full     0.991
_diffrn_reflns_limit_h_min     -23
_diffrn_reflns_limit_h_max     23
_diffrn_reflns_limit_k_min     -8
_diffrn_reflns_limit_k_max     8
_diffrn_reflns_limit_l_min     -11
_diffrn_reflns_limit_l_max     17
_diffrn_standards_number     ?
_diffrn_standards_interval_count     ?
_diffrn_standards_interval_time     ?
_diffrn_standards_decay_%     ?
_refine_special_details
;
Refinement of <i>F</i>^2^ against ALL reflections. The weighted <i>R</i>-factor
<i>wR</i> and goodness of fit <i>S</i> are based on <i>F</i>^2^, conventional
<i>R</i>-factors <i>R</i> are based on <i>F</i>, with <i>F</i> set to zero for
negative <i>F</i>^2^. The threshold expression of <i>F</i>^2^ >
\s(<i>F</i>^2^) is used only for calculating <i>R</i>-factors(gt) <i>etc</i>.
and is not relevant to the choice of reflections for refinement.
<i>R</i>-factors based on <i>F</i>^2^ are statistically about twice as large
as those based on <i>F</i>, and <i>R</i>- factors based on ALL data will be
even larger.
;
_reflns_number_total     1757
_reflns_number_gt     1667
_reflns_threshold_expression     I>2\s(I)
_refine_ls_structure_factor_coef     Fsqd
_refine_ls_matrix_type     full
_refine_ls_R_factor_all     0.0275
_refine_ls_R_factor_gt     0.0248
_refine_ls_wR_factor_gt     0.0563
_refine_ls_wR_factor_ref     0.0572
_refine_ls_goodness_of_fit_ref     1.130
_refine_ls_restrained_S_all     1.130
_refine_ls_number_reflns     1757
_refine_ls_number_parameters     91
_refine_ls_number_restraints     0
_refine_ls_hydrogen_treatment     mixed
_refine_ls_weighting_scheme     calc
_refine_ls_weighting_details
         'calc w=1/[\s^2^(Fo^2^)+(0.0255P)^2^+0.9537P] where P=(Fo^2^+2Fc^2^)/3'
_atom_sites_solution_hydrogens     geom
_atom_sites_solution_primary     direct
_atom_sites_solution_secondary     difmap
_refine_ls_shift/su_max     0.000
_refine_ls_shift/su_mean     0.000
_refine_diff_density_max     0.358
_refine_diff_density_min     -0.319
_refine_ls_extinction_method     none
_refine_ls_extinction_coef     ?
loop_
    _atom_type_symbol
    _atom_type_description
    _atom_type_scat_dispersion_real
    _atom_type_scat_dispersion_imag
    _atom_type_scat_source
    'C' 'C' 0.0033 0.0016
                         'International Tables Vol C Tables 4.2.6.8 and 6.1.1.4'
    'H' 'H' 0.0000 0.0000
                         'International Tables Vol C Tables 4.2.6.8 and 6.1.1.4'
    'O' 'O' 0.0106 0.0060
                         'International Tables Vol C Tables 4.2.6.8 and 6.1.1.4'
    'Cl' 'Cl' 0.1484 0.1585
                         'International Tables Vol C Tables 4.2.6.8 and 6.1.1.4'
    'Mn' 'Mn' 0.3368 0.7283
                         'International Tables Vol C Tables 4.2.6.8 and 6.1.1.4'
_computing_data_collection
;
CrysAlis CCD (Oxford Diffraction, 2006)
;
_computing_cell_refinement
;
CrysAlis RED (Oxford Diffraction, 2006)
;
_computing_data_reduction
;
CrysAlis RED (Oxford Diffraction, 2006)
;
_computing_structure_solution     'SHELXTL (Sheldrick, 2008)'
_computing_structure_refinement     'SHELXTL (Sheldrick, 2008)'
_computing_molecular_graphics     'DIAMOND (Brandenburg,  2007)'
_computing_publication_material
;
SHELXTL (Sheldrick, 2008),
PLATON (Spek, 2003),
enCIFer (Allen <i>et al.</i>, 2004) and
publCIF (Westrip,  2008)
;
loop_
    _atom_site_type_symbol
    _atom_site_label
    _atom_site_fract_x
    _atom_site_fract_y
    _atom_site_fract_z
    _atom_site_U_iso_or_equiv
    _atom_site_adp_type
    _atom_site_calc_flag
    _atom_site_refinement_flags
    _atom_site_occupancy
    _atom_site_disorder_assembly
    _atom_site_disorder_group
    Mn Mn 0.0000 0.60449(4) 0.2500 0.01153(8) Uani d S 1 . .
    Cl Cl1 0.097635(19) 0.86166(5) 0.33711(2) 0.01677(9) Uani d . 1 . .
    O O10 0.05616(5) 0.56904(15) 0.11203(7) 0.01400(19) Uani d . 1 . .
    O O11 0.08645(6) 0.33832(17) 0.28441(8) 0.0203(2) Uani d . 1 . .
    H H11 0.0799(13) 0.215(4) 0.2945(16) 0.035(6) Uiso d . 1 . .
    C C11 0.11816(8) 0.4088(2) 0.11569(11) 0.0158(3) Uani d . 1 . .
    H H11A 0.0972 0.2725 0.0801 0.017(4) Uiso calc R 1 . .
    C C12 0.17872(8) 0.5110(2) 0.05927(11) 0.0192(3) Uani d . 1 . .
    H H12A 0.2323 0.4768 0.0946 0.021(4) Uiso calc R 1 . .
    H H12B 0.1719 0.4602 -0.0132 0.028(5) Uiso calc R 1 . .
    C C13 0.16192(8) 0.7537(2) 0.06439(12) 0.0203(3) Uani d . 1 . .
    H H13A 0.1872 0.8166 0.1311 0.029(5) Uiso calc R 1 . .
    H H13B 0.1794 0.8332 0.0073 0.033(5) Uiso calc R 1 . .
    C C14 0.07401(8) 0.7568(2) 0.05337(11) 0.0171(3) Uani d . 1 . .
    H H14A 0.0562 0.8921 0.0822 0.028(5) Uiso calc R 1 . .
    H H14B 0.0490 0.7444 -0.0200 0.024(5) Uiso calc R 1 . .
    C C15 0.14969(8) 0.3643(2) 0.22866(11) 0.0183(3) Uani d . 1 . .
    H H15A 0.1817 0.2310 0.2352 0.024(4) Uiso calc R 1 . .
    H H15B 0.1832 0.4862 0.2584 0.017(4) Uiso calc R 1 . .
loop_
    _atom_site_aniso_label
    _atom_site_aniso_U_11
    _atom_site_aniso_U_22
    _atom_site_aniso_U_33
    _atom_site_aniso_U_12
    _atom_site_aniso_U_13
    _atom_site_aniso_U_23
    Mn 0.01366(14) 0.00883(13) 0.01296(14) 0.000 0.00471(10) 0.000
    Cl1 0.01853(17) 0.01165(15) 0.01927(17) -0.00251(11) 0.00099(12)
                                                                    -0.00065(11)
    O10 0.0142(4) 0.0143(4) 0.0147(4) 0.0012(3) 0.0060(4) 0.0023(3)
    O11 0.0236(5) 0.0134(5) 0.0276(6) 0.0050(4) 0.0145(4) 0.0082(4)
    C11 0.0138(6) 0.0133(6) 0.0211(7) 0.0007(5) 0.0055(5) -0.0028(5)
    C12 0.0154(6) 0.0251(7) 0.0187(7) 0.0004(5) 0.0073(5) 0.0007(5)
    C13 0.0153(6) 0.0231(7) 0.0224(7) -0.0042(5) 0.0027(5) 0.0073(5)
    C14 0.0166(6) 0.0183(6) 0.0167(6) -0.0014(5) 0.0041(5) 0.0070(5)
    C15 0.0161(6) 0.0178(6) 0.0226(7) 0.0042(5) 0.0076(5) 0.0056(5)
_geom_special_details
;
All e.s.d.'s (except the e.s.d. in the dihedral angle between two l.s. planes)
are estimated using the full covariance matrix. The cell e.s.d.'s are taken
into account individually in the estimation of e.s.d.'s in distances, angles
and torsion angles; correlations between e.s.d.'s in cell parameters are only
used when they are defined by crystal symmetry. An approximate (isotropic)
treatment of cell e.s.d.'s is used for estimating e.s.d.'s involving l.s.
planes.
;
loop_
    _geom_bond_atom_site_label_1
    _geom_bond_atom_site_label_2
    _geom_bond_site_symmetry_2
    _geom_bond_distance
    _geom_bond_publ_flag
    Mn Cl1 . 2.4590(10)
                      yes
    Mn O10 . 2.222(2) yes
    Mn O11 . 2.222(2) yes
    Mn Cl1 2_555 2.4590(10)
                          no
    Mn O10 2_555 2.222(2) no
    Mn O11 2_555 2.222(2) no
    O10 C11 . 1.461(2) yes
    O10 C14 . 1.456(2) yes
    O11 C15 . 1.439(2) yes
    C11 C12 . 1.532(2) no
    C11 C15 . 1.516(2) no
    C12 C13 . 1.530(2) no
    C13 C14 . 1.516(2) no
    O11 H11 . 0.78(2) no
    C11 H11A . 1.00 no
    C12 H12A . 0.99 no
    C12 H12B . 0.99 no
    C13 H13A . 0.99 no
    C13 H13B . 0.99 no
    C14 H14A . 0.99 no
    C14 H14B . 0.99 no
    C15 H15A . 0.99 no
    C15 H15B . 0.99 no
loop_
    _geom_angle_atom_site_label_1
    _geom_angle_atom_site_label_2
    _geom_angle_atom_site_label_3
    _geom_angle_site_symmetry_1
    _geom_angle_site_symmetry_3
    _geom_angle
    _geom_angle_publ_flag
    Cl1 Mn O10 . . 94.26(3) yes
    Cl1 Mn O11 . . 89.57(3) yes
    Cl1 Mn Cl1 . 2_555 99.60(2) yes
    Cl1 Mn O10 . 2_555 93.03(3) yes
    Cl1 Mn O11 . 2_555 164.10(3) yes
    O10 Mn O11 . . 73.22(4) yes
    Cl1 Mn O10 2_555 . 93.03(3) no
    O10 Mn O10 . 2_555 168.70(4) yes
    O10 Mn O11 . 2_555 98.24(4) yes
    Cl1 Mn O11 2_555 . 164.10(3) no
    O10 Mn O11 2_555 . 98.24(4) no
    O11 Mn O11 . 2_555 84.69(4) yes
    Cl1 Mn O10 2_555 2_555 94.26(3) no
    Cl1 Mn O11 2_555 2_555 89.57(3) no
    O10 Mn O11 2_555 2_555 73.22(4) no
    Mn O10 C11 . . 118.15(8) yes
    Mn O10 C14 . . 121.45(8) yes
    C11 O10 C14 . . 109.20(10) yes
    Mn O11 C15 . . 111.64(8) yes
    Mn O11 H11 . . 129.6(17) no
    C15 O11 H11 . . 110.0(17) no
    C12 C11 C15 . . 112.84(12) no
    O10 C11 C12 . . 106.07(10) yes
    O10 C11 C15 . . 107.03(11) yes
    C11 C12 C13 . . 103.14(11) no
    C12 C13 C14 . . 101.94(11) no
    O10 C14 C13 . . 104.34(10) yes
    O11 C15 C11 . . 110.01(11) yes
    O10 C11 H11A . . 110 no
    C12 C11 H11A . . 110 no
    C15 C11 H11A . . 110 no
    C11 C12 H12A . . 111 no
    C11 C12 H12B . . 111 no
    C13 C12 H12A . . 111 no
    C13 C12 H12B . . 111 no
    H12A C12 H12B . . 109 no
    C12 C13 H13A . . 111 no
    C12 C13 H13B . . 111 no
    C14 C13 H13A . . 111 no
    C14 C13 H13B . . 111 no
    H13A C13 H13B . . 109 no
    O10 C14 H14A . . 111 no
    O10 C14 H14B . . 111 no
    C13 C14 H14A . . 111 no
    C13 C14 H14B . . 111 no
    H14A C14 H14B . . 109 no
    O11 C15 H15A . . 110 no
    O11 C15 H15B . . 110 no
    C11 C15 H15A . . 110 no
    C11 C15 H15B . . 110 no
    H15A C15 H15B . . 108 no
loop_
    _geom_torsion_atom_site_label_1
    _geom_torsion_atom_site_label_2
    _geom_torsion_atom_site_label_3
    _geom_torsion_atom_site_label_4
    _geom_torsion_site_symmetry_1
    _geom_torsion_site_symmetry_2
    _geom_torsion_site_symmetry_3
    _geom_torsion_site_symmetry_4
    _geom_torsion
    _geom_torsion_publ_flag
    Cl1 Mn O10 C11 . . . . 85.96(8) no
    Cl1 Mn O10 C14 . . . . -53.90(9) no
    O11 Mn O10 C11 . . . . -2.30(8) no
    O11 Mn O10 C14 . . . . -142.16(10) no
    Cl1 Mn O10 C11 2_555 . . . -174.18(8) no
    Cl1 Mn O10 C14 2_555 . . . 45.96(9) no
    O11 Mn O10 C11 2_555 . . . -84.18(9) no
    O11 Mn O10 C14 2_555 . . . 135.96(9) no
    Cl1 Mn O11 C15 . . . . -67.02(8) no
    O10 Mn O11 C15 . . . . 27.56(8) no
    O10 Mn O11 C15 2_555 . . . -160.02(8) no
    O11 Mn O11 C15 2_555 . . . 127.83(9) no
    Mn O10 C11 C12 . . . . -142.01(9) no
    Mn O10 C11 C15 . . . . -21.30(12) no
    C14 O10 C11 C12 . . . . 2.38(14) no
    C14 O10 C11 C15 . . . . 123.09(11) no
    Mn O10 C14 C13 . . . . 117.39(10) no
    C11 O10 C14 C13 . . . . -25.61(13) no
    Mn O11 C15 C11 . . . . -48.82(11) no
    O10 C11 C12 C13 . . . . 21.45(14) no
    C15 C11 C12 C13 . . . . -95.43(13) no
    O10 C11 C15 O11 . . . . 44.63(13) no
    C12 C11 C15 O11 . . . . 160.94(10) no
    C11 C12 C13 C14 . . . . -36.08(14) no
    C12 C13 C14 O10 . . . . 38.10(13) no
loop_
    _geom_hbond_atom_site_label_D
    _geom_hbond_atom_site_label_H
    _geom_hbond_atom_site_label_A
    _geom_hbond_site_symmetry_A
    _geom_hbond_distance_DH
    _geom_hbond_distance_HA
    _geom_hbond_distance_DA
    _geom_hbond_angle_DHA
    O11 H11 Cl1 1_545 0.79(2) 2.26(2) 3.021(2) 164(2)
data_global
_journal_date_recd_electronic     2008-04-03
_journal_date_accepted     2008-04-07
_journal_name_full     'Acta Crystallographica, Section E'
_journal_year     2008
_journal_volume     64
_journal_issue      5
_journal_page_first     m657
_journal_page_last     m658
_journal_paper_category     QM
_journal_coeditor_code     KP2165
_publ_contact_author_name     'Lucjan B. Jerzykiewcz'
_publ_contact_author_address
;
Faculty of Chemistry,
University ofWroc\/law,
14. F.Joliot Curie,
50-383 Wroc\/law,
Poland
;
_publ_contact_author_email     jerzyk@wchuwr.pl
_publ_contact_author_fax     '0 48 71 3282-48'
_publ_contact_author_phone     '0 48 71 3757311'
_publ_section_title
;\
<i>cis</i>-Dichloridobis[2-(hydroxymethyl)tetrahydrofuran-\k^2^<i>O</i>,\
<i>O'</i>]manganese(II)
;
loop_
    _publ_author_name
    _publ_author_footnote
    _publ_author_address
    'Jerzykiewcz, Lucjan B.' .
;
Faculty of  Chemistry,
University of Wroc\/law,
14. F. Joliot Curie,
50-383 Wroc\/law,
Poland
;
    'Utko, J\'ozef' .
;
Faculty of  Chemistry,
University of Wroc\/law,
14. F. Joliot Curie,
50-383 Wroc\/law,
Poland
;
    'Sobota, Piotr' .
;
Faculty of Chemistry,
University of Wroc\/law,
14. F. Joliot Curie,
50-383 Wroc\/law,
Poland
;
