# Supplementary material for: cis-Dichloridobis[2-(hydroxy­meth­yl)tetra­hydro­furan-κ2 O,O′]manganese(II)
Source: Acta Crystallogr Sect E Struct Rep Online. 2008 Apr 10;64(Pt 5):m657–8. doi: 10.1107/S1600536808009549 (PMC2961271; doi:10.1107/S1600536808009549)
Supplement: Supplementary file 2 [file e-64-0m657-Isup2.hkl]

# 
# Unique observed reflections after correcting 
# for dispersion and merging Friedel opposites 
# 
data_I
_shelx_title ' Jerzykiewicz_ACE_1 in C2/c' 
_shelx_refln_list_code          3 
_shelx_F_calc_maximum      248.00 
_exptl_crystal_F_000       684.00 
_reflns_d_resolution_high  0.7448 
 
loop_ 
 _symmetry_equiv_pos_as_xyz 
 'x, y, z' 
 '-x, y, -z+1/2' 
 'x+1/2, y+1/2, z' 
 '-x+1/2, y+1/2, -z+1/2' 
 '-x, -y, -z' 
 'x, -y, z-1/2' 
 '-x+1/2, -y+1/2, -z' 
 'x+1/2, -y+1/2, z-1/2' 
 
_cell_length_a    17.4630 
_cell_length_b     6.1710 
_cell_length_c    13.1590 
_cell_angle_alpha  90.000 
_cell_angle_beta  100.240 
_cell_angle_gamma  90.000 
 
loop_ 
 _refln_index_h 
 _refln_index_k 
 _refln_index_l 
 _refln_F_meas 
 _refln_F_sigma 
 _refln_A_calc 
 _refln_B_calc 
   4   0   0    133.8425      0.4502   -139.1856      0.0000 
   6   0   0     25.0144      0.7242    -27.5224      0.0000 
   8   0   0      5.8370      1.9167     -3.1408      0.0000 
  10   0   0     94.9573      0.9644    100.0624      0.0000 
  12   0   0    120.9791      0.8473    120.0569      0.0000 
  14   0   0     14.9623      0.6454     14.5491      0.0000 
  16   0   0      5.8469      1.6266      2.7461      0.0000 
  18   0   0     46.6446      1.4906     46.5332      0.0000 
  20   0   0     54.7029      0.9216     53.4189      0.0000 
  22   0   0     33.2625      0.7651     34.8925      0.0000 
   3   1   0     22.3378      0.3383    -22.1093      0.0000 
   5   1   0    106.0969      1.9666   -107.1061      0.0000 
   7   1   0     62.2157      0.8977    -61.7962      0.0000 
   9   1   0     17.1736      0.4495     15.2736      0.0000 
  11   1   0      7.1316      0.8352     -7.0232      0.0000 
  13   1   0     37.5569      0.5383    -36.5259      0.0000 
  15   1   0     61.7570      0.7643    -61.8522      0.0000 
  17   1   0     59.6846      0.9971    -60.8555      0.0000 
  19   1   0     12.5034      0.9894    -12.2560      0.0000 
  21   1   0      4.8141      2.2580     -3.3795      0.0000 
   0   2   0     19.4310      0.5729    -19.9622      0.0000 
   2   2   0      4.7036      0.7863     -3.4011      0.0000 
   4   2   0     64.5087      0.3460     62.6678      0.0000 
   6   2   0     53.1439      0.2686     50.9010      0.0000 
   8   2   0     14.6425      0.3211     14.0394      0.0000 
  10   2   0      4.2609      0.9595     -0.9227      0.0000 
  12   2   0     24.7702      0.4126    -25.6202      0.0000 
  14   2   0      7.5546      0.8508     -7.9115      0.0000 
  16   2   0     39.7555      0.4050     41.1301      0.0000 
  18   2   0     20.6989      0.5567     20.8526      0.0000 
  20   2   0      5.5401      1.7629      3.3340      0.0000 
  22   2   0     16.8747      1.3124     16.6530      0.0000 
   1   3   0     15.0970      0.6265    -15.5352      0.0000 
   3   3   0     50.3257      0.5800     50.5452      0.0000 
   5   3   0     34.0422      0.6638     36.3826      0.0000 
   7   3   0     46.8883      0.6680     48.3205      0.0000 
   9   3   0      6.6294      0.7023      3.7151      0.0000 
  11   3   0     22.9147      0.3879    -23.2895      0.0000 
  13   3   0     41.9823      0.6186     42.9938      0.0000 
  15   3   0     49.2063      1.1205     48.6843      0.0000 
  17   3   0      2.6831      2.3671      0.7850      0.0000 
  19   3   0      7.3982      1.3565     -5.3685      0.0000 
  21   3   0     10.9644      1.4430     -9.0172      0.0000 
   0   4   0    104.7485      2.0844   -107.3896      0.0000 
   2   4   0     84.9756      0.9748    -86.0111      0.0000 
   4   4   0     12.2790      0.4265     13.3998      0.0000 
   6   4   0     23.4396      0.3297     23.2265      0.0000 
   8   4   0     80.8778      0.7894    -81.4374      0.0000 
  10   4   0     86.7318      0.9147    -87.3088      0.0000 
  12   4   0     33.4718      0.4836    -34.6708      0.0000 
  14   4   0      9.5993      0.9436    -10.3331      0.0000 
  16   4   0     14.6954      0.9982     13.3684      0.0000 
  18   4   0     18.3292      0.7753    -17.9989      0.0000 
  20   4   0     62.8069      0.5623    -60.6501      0.0000 
   1   5   0     43.4041      0.3253     43.9880      0.0000 
   3   5   0     51.4899      0.6638     51.5243      0.0000 
   5   5   0     47.8568      0.5391     47.7236      0.0000 
   7   5   0     56.9456      0.5659     56.4280      0.0000 
   9   5   0     29.6115      0.4239     29.4943      0.0000 
  11   5   0      3.6808      1.8336     -1.5557      0.0000 
  13   5   0     27.0972      0.6048     27.3775      0.0000 
  15   5   0     47.9100      0.9126     47.5562      0.0000 
  17   5   0     38.6055      0.5640     38.2744      0.0000 
   0   6   0     18.1400      0.9440    -18.3050      0.0000 
   2   6   0     31.9139      0.4369    -32.4844      0.0000 
   4   6   0     41.6662      0.5171    -40.9898      0.0000 
   6   6   0     37.8002      0.6110    -37.1236      0.0000 
   8   6   0     16.6383      0.6651    -16.1442      0.0000 
  10   6   0     14.5845      0.6429     14.4408      0.0000 
  12   6   0      3.0151      2.3550     -0.9725      0.0000 
  14   6   0     35.1967      0.5739    -34.6713      0.0000 
   1   7   0     34.6918      0.6032     35.2300      0.0000 
   3   7   0      9.4077      1.3728      9.4310      0.0000 
   5   7   0     37.4495      0.6495    -38.2916      0.0000 
   7   7   0     17.5640      0.8029    -17.1876      0.0000 
   9   7   0     31.6421      0.8145     31.6928      0.0000 
  11   7   0     15.5067      3.3294     16.5614      0.0000 
   0   8   0     51.1661      1.5024     50.9522      0.0000 
   2   8   0     11.9545      1.6593     11.9512      0.0000 
   4   8   0     16.5949      1.2545    -16.2725      0.0000 
   6   8   0      6.5981      2.5607      5.0197      0.0000 
 -23   1   1     28.9447      2.1723     28.4297      0.0000 
 -21   1   1     30.1244      0.6252     29.7357      0.0000 
 -19   1   1     21.0455      0.7130     21.1979      0.0000 
 -17   1   1     11.3064      0.7361     10.6326      0.0000 
 -15   1   1      7.6334      0.8110     -7.4004      0.0000 
 -13   1   1     35.1140      1.0373     35.5187      0.0000 
 -11   1   1    109.5958      1.0115    109.8092      0.0000 
  -9   1   1     53.2211      0.5101     54.6398      0.0000 
  -7   1   1     55.8687      0.8204    -53.7188      0.0000 
  -5   1   1      6.0195      0.6771      4.1202      0.0000 
  -3   1   1     60.6162      0.5696     60.2933      0.0000 
  -1   1   1     52.7203      1.2622     51.2286      0.0000 
   1   1   1    104.1659      2.2402    106.4935      0.0000 
   3   1   1     69.8510      2.1232     72.6365      0.0000 
   5   1   1     48.6797      0.6765     50.0801      0.0000 
   7   1   1     85.3701      0.5974     85.4050      0.0000 
   9   1   1     43.7816      0.8382     46.6333      0.0000 
  11   1   1      3.8934      1.0539      2.9072      0.0000 
  13   1   1      5.7763      0.7313     -5.6741      0.0000 
  15   1   1      5.8467      0.9823      3.9526      0.0000 
  17   1   1     36.0591      0.4311     35.9824      0.0000 
  19   1   1     54.8655      0.5720     53.4796      0.0000 
  21   1   1     24.0612      0.8741     24.8231      0.0000 
 -22   2   1      7.7127      2.1488      7.6120      0.0000 
 -20   2   1      6.5863      1.3645     -6.7613      0.0000 
 -18   2   1     64.5897      0.6167    -64.4104      0.0000 
 -16   2   1     95.0967      1.4299    -94.7421      0.0000 
 -14   2   1     44.1819      0.5198    -43.5720      0.0000 
 -12   2   1      6.9719      0.7217      7.9821      0.0000 
 -10   2   1     10.3624      0.5078     -7.8610      0.0000 
  -8   2   1     60.0167      0.6053    -61.2538      0.0000 
  -6   2   1    127.3898      0.2985   -126.1727      0.0000 
  -4   2   1    134.5648      0.8719   -135.6014      0.0000 
  -2   2   1     14.1419      0.5258    -15.4412      0.0000 
   0   2   1     79.4159      1.5059     81.3929      0.0000 
   2   2   1     90.6109      1.5146    -92.3538      0.0000 
   4   2   1    239.7577      5.8378   -247.9729      0.0000 
   6   2   1    139.3082      2.0920   -139.9487      0.0000 
   8   2   1      8.3016      0.6147      7.7623      0.0000 
  10   2   1     35.2209      0.6116     34.9070      0.0000 
  12   2   1     20.8226      0.4944    -20.3209      0.0000 
  14   2   1     76.0484      1.1021    -75.9489      0.0000 
  16   2   1     73.0262      1.3799    -73.5445      0.0000 
  18   2   1     17.7671      0.6438    -17.6767      0.0000 
  20   2   1      8.6448      0.9856      8.5929      0.0000 
  22   2   1     27.5081      1.0028    -25.9251      0.0000 
 -21   3   1     42.2044      2.0130     41.5443      0.0000 
 -19   3   1     37.4148      0.5533     36.4708      0.0000 
 -17   3   1     20.4606      0.6039     20.7291      0.0000 
 -15   3   1     37.3217      0.5580     37.2366      0.0000 
 -13   3   1     52.6069      0.8452     53.5620      0.0000 
 -11   3   1     62.4335      0.7683     61.3562      0.0000 
  -9   3   1     40.6338      0.4720     40.6422      0.0000 
  -7   3   1     18.4829      0.3231    -16.5481      0.0000 
  -5   3   1      5.2011      0.6253      5.0181      0.0000 
  -3   3   1    116.6579      0.6822    116.8428      0.0000 
  -1   3   1    126.7826      2.0101    127.6562      0.0000 
   1   3   1     46.9816      1.2207     48.8195      0.0000 
   3   3   1     58.0932      1.1031     58.1889      0.0000 
   5   3   1     67.2457      0.9965     64.8047      0.0000 
   7   3   1     42.1482      0.7084     41.8008      0.0000 
   9   3   1     59.5513      0.6980     60.7767      0.0000 
  11   3   1     55.6725      0.5997     55.7752      0.0000 
  13   3   1      5.3097      0.9560      4.1051      0.0000 
  15   3   1      4.6858      1.5211      4.5467      0.0000 
  17   3   1     30.1898      0.5790     30.1092      0.0000 
  19   3   1     31.4280      0.5793     30.6679      0.0000 
  21   3   1     42.7128      0.6203     41.1793      0.0000 
 -20   4   1     23.8734      0.7958    -23.0311      0.0000 
 -18   4   1      6.4285      1.3948     -6.3149      0.0000 
 -16   4   1      0.0000      2.7797     -1.2322      0.0000 
 -14   4   1     27.9868      0.5719    -28.7630      0.0000 
 -12   4   1     56.0019      1.2568    -56.8894      0.0000 
 -10   4   1     42.2150      0.6656    -41.8784      0.0000 
  -8   4   1     17.1112      0.5615     17.5696      0.0000 
  -6   4   1     37.7292      0.3735     37.4509      0.0000 
  -4   4   1      4.3067      0.8847     -3.1624      0.0000 
  -2   4   1     58.0271      0.3245    -57.0503      0.0000 
   0   4   1     83.0162      0.7790    -82.5826      0.0000 
   2   4   1     49.6243      0.5732    -50.1585      0.0000 
   4   4   1     12.1435      0.4350    -11.0846      0.0000 
   6   4   1     22.2844      0.3652    -21.8324      0.0000 
   8   4   1     23.3250      0.5696    -23.6873      0.0000 
  10   4   1     14.3855      0.5257    -13.5007      0.0000 
  12   4   1     14.5883      0.5534    -14.6305      0.0000 
  14   4   1      5.4732      1.2567     -6.2107      0.0000 
  16   4   1      4.7824      1.7865     -2.4957      0.0000 
  18   4   1     16.2557      0.9062    -15.4182      0.0000 
 -17   5   1     15.2061      0.7937     14.1885      0.0000 
 -15   5   1     19.7501      0.7181     19.2629      0.0000 
 -13   5   1      7.3277      1.0691      5.8899      0.0000 
 -11   5   1     19.1261      0.5332    -18.1839      0.0000 
  -9   5   1     30.1115      0.3911    -31.3711      0.0000 
  -7   5   1      5.5211      1.0962      2.6152      0.0000 
  -5   5   1     11.4545      0.6616     10.8922      0.0000 
  -3   5   1     45.2762      0.5758    -45.5491      0.0000 
  -1   5   1     40.1415      0.3241    -40.5104      0.0000 
   1   5   1     22.4504      0.4347     22.9702      0.0000 
   3   5   1     39.5569      0.7176     39.7886      0.0000 
   5   5   1     28.9842      0.4758     29.7279      0.0000 
   7   5   1      4.9307      1.0065     -2.4483      0.0000 
   9   5   1     68.4940      0.6702    -69.2566      0.0000 
  11   5   1     46.5526      0.4252    -45.7488      0.0000 
  13   5   1     33.2820      0.5525     32.8547      0.0000 
  15   5   1     26.7633      0.6488     26.9997      0.0000 
  17   5   1     14.7268      1.0428    -14.3845      0.0000 
 -16   6   1     39.7842      0.6434     39.2147      0.0000 
 -14   6   1     13.8998      0.9391     14.2550      0.0000 
 -12   6   1      7.6773      1.0661     -7.7501      0.0000 
 -10   6   1      5.4899      1.4555      3.8009      0.0000 
  -8   6   1     41.7068      0.5417     42.3976      0.0000 
  -6   6   1     66.4528      0.9611     65.6561      0.0000 
  -4   6   1     50.9315      0.5888     50.7660      0.0000 
  -2   6   1      3.5403      2.0280     -1.8906      0.0000 
   0   6   1     25.8995      0.4810    -26.8437      0.0000 
   2   6   1     28.9019      0.5494     28.9949      0.0000 
   4   6   1     74.0113      0.8650     75.9651      0.0000 
   6   6   1     38.2661      0.6383     37.8468      0.0000 
   8   6   1      5.4029      1.5146     -4.7245      0.0000 
  10   6   1      4.9529      1.1959     -3.3243      0.0000 
  12   6   1     20.6776      0.5941     20.1682      0.0000 
  14   6   1     51.3149      0.5838     49.6595      0.0000 
 -11   7   1     55.1714      0.6577    -53.9362      0.0000 
  -9   7   1     26.5566      0.8418    -26.6380      0.0000 
  -7   7   1      6.7265      1.5062     -6.0912      0.0000 
  -5   7   1     16.6265      0.8753    -16.8047      0.0000 
  -3   7   1     35.5627      0.5479    -35.9912      0.0000 
  -1   7   1     42.8977      0.5510    -43.2724      0.0000 
   1   7   1     41.5377      0.4597    -41.5493      0.0000 
   3   7   1     30.4770      0.8778    -31.3730      0.0000 
   5   7   1     19.7487      0.9007    -20.2387      0.0000 
   7   7   1     22.3299      0.8455    -22.8479      0.0000 
   9   7   1     27.5334      0.7448    -27.1490      0.0000 
  11   7   1     25.6283      1.1044    -25.0969      0.0000 
  -6   8   1      8.6024      2.0006    -10.1765      0.0000 
  -4   8   1     11.6374      1.5389     13.2127      0.0000 
  -2   8   1     52.5255      0.6483     53.1458      0.0000 
   0   8   1     47.5853      0.6393     48.2910      0.0000 
   2   8   1     11.6876      1.4752     12.4206      0.0000 
   4   8   1      1.9674      3.5355     -0.4231      0.0000 
 -22   0   2     60.6334      0.5443    -58.5126      0.0000 
 -20   0   2     28.8687      0.7571    -29.7532      0.0000 
 -18   0   2     38.5055      0.6595     37.9838      0.0000 
 -16   0   2      6.0556      2.1289     -6.0292      0.0000 
 -14   0   2    105.6975      1.9849   -105.4088      0.0000 
 -12   0   2    137.9865      2.8271   -138.7091      0.0000 
 -10   0   2    116.4491      3.1958   -117.5152      0.0000 
  -8   0   2      4.2126      2.2153     -2.8551      0.0000 
  -6   0   2     62.3482      0.6026     60.5207      0.0000 
  -4   0   2     76.9209      1.0452    -76.9839      0.0000 
  -2   0   2     80.7610      0.3112    -78.6268      0.0000 
   2   0   2    158.2283      0.2921   -161.6687      0.0000 
   4   0   2     35.1686      0.6850     32.4083      0.0000 
   6   0   2     74.0087      0.5470    -76.3243      0.0000 
   8   0   2    199.2471      0.6777   -201.0367      0.0000 
  10   0   2     89.5393      2.6284    -91.6322      0.0000 
  12   0   2      3.2093      2.1847      1.7354      0.0000 
  14   0   2     13.2676      0.6928     14.2854      0.0000 
  16   0   2      9.0458      0.9319      9.5219      0.0000 
  18   0   2     59.2449      1.7982    -60.1592      0.0000 
  20   0   2     86.1356      1.2578    -83.8100      0.0000 
 -23   1   2      7.3949      1.7839     -7.7730      0.0000 
 -21   1   2      5.9850      1.6670      5.4776      0.0000 
 -19   1   2     21.0283      0.5532     21.4058      0.0000 
 -17   1   2     34.4839      0.4678     34.9518      0.0000 
 -15   1   2     70.2100      0.6853     72.2180      0.0000 
 -13   1   2     45.6809      0.4328     45.5717      0.0000 
 -11   1   2     15.8735      0.5653     14.7946      0.0000 
  -9   1   2     60.9579      0.5191     62.3174      0.0000 
  -7   1   2     94.0419      2.1070     94.0609      0.0000 
  -5   1   2     46.2726      0.4008     46.7531      0.0000 
  -3   1   2     29.0660      0.4131    -27.4452      0.0000 
  -1   1   2     44.1782      0.4226    -41.3826      0.0000 
   1   1   2    152.0900      0.6962    155.4281      0.0000 
   3   1   2    170.1508      2.9008    172.9482      0.0000 
   5   1   2     68.9722      0.8848     70.6814      0.0000 
   7   1   2     42.2155      0.8271     41.6767      0.0000 
   9   1   2     19.8305      0.3436     18.9944      0.0000 
  11   1   2     31.6267      0.3265     32.7676      0.0000 
  13   1   2     66.9875      1.0622     68.6377      0.0000 
  15   1   2     22.4242      0.5142     22.1659      0.0000 
  17   1   2      9.2839      0.9796     -9.3769      0.0000 
  19   1   2     17.3624      0.8619     18.0466      0.0000 
  21   1   2     25.1549      1.0686     24.4454      0.0000 
 -22   2   2     20.0403      1.6469     19.2299      0.0000 
 -20   2   2      7.2658      1.9954     -7.2494      0.0000 
 -18   2   2     11.1884      0.8952     -8.8062      0.0000 
 -16   2   2     24.9237      0.4572    -25.2525      0.0000 
 -14   2   2     41.6743      0.3369    -43.1954      0.0000 
 -12   2   2      4.9914      1.0006     -1.0374      0.0000 
 -10   2   2     10.4704      0.5075      9.5794      0.0000 
  -8   2   2     29.6631      0.3374    -30.4566      0.0000 
  -6   2   2      9.2474      0.5432     -9.7304      0.0000 
  -4   2   2      5.1311      0.9373      4.4565      0.0000 
  -2   2   2      3.9617      1.0588      0.8758      0.0000 
   0   2   2      6.5442      1.2593     -4.8590      0.0000 
   2   2   2     54.3205      1.3671    -54.8433      0.0000 
   4   2   2     50.0491      1.6210    -52.4650      0.0000 
   6   2   2     30.6078      0.8665    -30.9279      0.0000 
   8   2   2      4.5160      0.7142     -2.0672      0.0000 
  10   2   2      4.9603      0.8448     -2.0065      0.0000 
  12   2   2     23.5484      0.3783    -23.9370      0.0000 
  14   2   2      9.1341      0.9283     -7.2762      0.0000 
  16   2   2      9.1650      1.0001     10.1209      0.0000 
  18   2   2     11.3725      0.9638    -11.9399      0.0000 
  20   2   2      2.8262      2.4068     -0.2910      0.0000 
 -21   3   2      8.6129      2.6645      8.8565      0.0000 
 -19   3   2     16.6679      0.7751    -17.9093      0.0000 
 -17   3   2     35.7607      0.5670    -36.5807      0.0000 
 -15   3   2     15.5840      0.6810    -14.5313      0.0000 
 -13   3   2      7.2584      0.9455     -6.8905      0.0000 
 -11   3   2     12.9559      0.6190     12.2621      0.0000 
  -9   3   2      3.0214      1.1920     -1.1211      0.0000 
  -7   3   2     84.7966      1.0034    -83.8722      0.0000 
  -5   3   2     46.7211      0.3947    -47.1860      0.0000 
  -3   3   2     40.9496      0.3664     41.6470      0.0000 
  -1   3   2     36.8562      0.3832    -34.5274      0.0000 
   1   3   2     56.5474      1.8083    -58.1529      0.0000 
   3   3   2     44.7040      1.3759    -46.7498      0.0000 
   5   3   2     27.9950      0.4929    -28.2708      0.0000 
   7   3   2     32.2798      0.4370     31.6559      0.0000 
   9   3   2     23.5106      0.4540     23.8638      0.0000 
  11   3   2     39.5673      0.4112    -40.3285      0.0000 
  13   3   2     60.4575      0.8140    -61.3987      0.0000 
  15   3   2     35.2788      0.4674    -34.7831      0.0000 
  17   3   2     15.3385      0.7380     15.5315      0.0000 
  19   3   2     23.3437      0.7129     23.5790      0.0000 
 -20   4   2     18.5259      0.8794     18.7497      0.0000 
 -18   4   2      5.2975      1.6253     -5.4813      0.0000 
 -16   4   2      8.0870      1.1614     -8.7923      0.0000 
 -14   4   2     72.1212      1.1488     71.3869      0.0000 
 -12   4   2    106.3369      1.1231    106.7777      0.0000 
 -10   4   2     16.0736      0.6232     15.5438      0.0000 
  -8   4   2     15.6617      0.4199    -16.4564      0.0000 
  -6   4   2     10.7025      0.5373     11.3513      0.0000 
  -4   4   2     22.3036      0.3702     23.1529      0.0000 
  -2   4   2    123.3387      0.6849    123.0621      0.0000 
   0   4   2    134.0061      1.9108    135.0838      0.0000 
   2   4   2      8.2379      0.6131     -7.5583      0.0000 
   4   4   2     28.2788      0.2762    -28.0660      0.0000 
   6   4   2     39.0987      0.5904     39.3605      0.0000 
   8   4   2     73.4163      1.0833     73.0883      0.0000 
  10   4   2     79.7746      1.6455     79.5060      0.0000 
  12   4   2     31.2976      0.5427     31.7729      0.0000 
  14   4   2     18.7909      0.6145    -18.3700      0.0000 
  16   4   2      9.0852      1.1320      8.6332      0.0000 
  18   4   2     43.6539      0.6121     42.4867      0.0000 
 -17   5   2     41.6003      0.7391    -40.4192      0.0000 
 -15   5   2     31.2284      0.5465    -30.4133      0.0000 
 -13   5   2     28.6343      0.5102    -29.3070      0.0000 
 -11   5   2     23.4620      0.5211    -23.2274      0.0000 
  -9   5   2     32.5903      0.4237    -32.9814      0.0000 
  -7   5   2     77.6085      0.3699    -78.2009      0.0000 
  -5   5   2     56.7579      0.3769    -56.5739      0.0000 
  -3   5   2      5.8970      0.9796      4.5493      0.0000 
  -1   5   2     16.0788      0.5495    -16.5286      0.0000 
   1   5   2     54.0063      0.4721    -54.2412      0.0000 
   3   5   2     74.8943      0.6925    -75.1678      0.0000 
   5   5   2     70.8928      0.7140    -70.9926      0.0000 
   7   5   2     29.6716      0.5296    -29.9308      0.0000 
   9   5   2     19.6968      0.5290    -18.9157      0.0000 
  11   5   2     33.2026      0.4991    -32.9591      0.0000 
  13   5   2     27.2470      0.6582    -27.1978      0.0000 
  15   5   2     26.8126      0.7263    -26.5074      0.0000 
  17   5   2     20.9897      0.8335    -21.7293      0.0000 
 -16   6   2     43.4070      0.6051     41.2364      0.0000 
 -14   6   2      7.7090      1.3652      6.8063      0.0000 
 -12   6   2      2.6590      2.2419     -0.6451      0.0000 
 -10   6   2     20.6971      0.6676     21.0788      0.0000 
  -8   6   2     48.4739      0.5326     49.5566      0.0000 
  -6   6   2     61.9193      0.8607     62.0898      0.0000 
  -4   6   2     13.3624      0.6830     12.3674      0.0000 
  -2   6   2     36.0348      0.4924    -37.0850      0.0000 
   0   6   2     10.9360      0.6673    -11.6728      0.0000 
   2   6   2     56.4591      0.7780     57.3290      0.0000 
   4   6   2     83.7874      1.3770     84.5674      0.0000 
   6   6   2     35.9476      0.7612     36.2953      0.0000 
   8   6   2      5.3871      1.3712      3.5631      0.0000 
  10   6   2     11.9609      0.9015     11.0047      0.0000 
  12   6   2      9.1362      1.1710      8.9659      0.0000 
  14   6   2     14.3696      0.8291     13.9969      0.0000 
 -11   7   2     29.5394      0.9073    -29.6017      0.0000 
  -9   7   2      7.0030      1.2754      7.0827      0.0000 
  -7   7   2     30.0754      0.6182     29.4242      0.0000 
  -5   7   2     14.2712      0.9681     15.0622      0.0000 
  -3   7   2     19.0372      0.7321    -19.5474      0.0000 
  -1   7   2     27.8090      0.5935    -27.0396      0.0000 
   1   7   2      8.2753      0.9484      8.5137      0.0000 
   3   7   2     16.0809      0.9334     15.5026      0.0000 
   5   7   2      6.4683      1.9467     -5.3015      0.0000 
   7   7   2     18.1112      0.9624    -19.0971      0.0000 
   9   7   2     34.0245      0.6800    -33.8676      0.0000 
  11   7   2      8.9709      1.8710     -8.2110      0.0000 
  -4   8   2     29.4154      0.8412    -31.0095      0.0000 
  -2   8   2     34.3635      0.6770    -34.6146      0.0000 
   0   8   2     18.8305      1.0285    -19.0105      0.0000 
   2   8   2      3.4341      4.4326      1.9611      0.0000 
   4   8   2     22.5920      1.3583     20.7077      0.0000 
 -23   1   3     27.8026      0.6855    -27.1981      0.0000 
 -21   1   3     27.4378      0.5850    -27.2929      0.0000 
 -19   1   3      4.8144      1.6722     -1.6595      0.0000 
 -17   1   3      9.5226      1.1099    -10.1311      0.0000 
 -15   1   3     34.4401      0.6885    -35.1124      0.0000 
 -13   1   3     22.3757      0.5336    -22.5608      0.0000 
 -11   1   3     31.3478      0.4149    -31.5912      0.0000 
  -9   1   3     75.0472      0.9054    -72.8749      0.0000 
  -7   1   3     27.3994      0.3931    -27.1879      0.0000 
  -5   1   3     44.2421      0.5724    -45.3610      0.0000 
  -3   1   3    166.3601      1.1337   -162.9691      0.0000 
  -1   1   3     15.0932      0.4780    -14.3756      0.0000 
   1   1   3    116.9060      0.3262    114.3021      0.0000 
   3   1   3     17.0661      0.6475    -17.4169      0.0000 
   5   1   3     84.8383      0.9003    -84.4924      0.0000 
   7   1   3    104.3656      0.9487   -107.9077      0.0000 
   9   1   3     98.1408      1.3325    -99.5967      0.0000 
  11   1   3      4.1949      1.0725      1.4266      0.0000 
  13   1   3     45.1695      0.5401     46.9784      0.0000 
  15   1   3     17.8070      0.5673    -17.6683      0.0000 
  17   1   3     55.5464      1.2044    -55.5976      0.0000 
  19   1   3     24.4690      0.6462    -25.4427      0.0000 
  21   1   3      7.0042      2.0633     -4.0957      0.0000 
 -22   2   3      8.6932      2.0279     -8.0806      0.0000 
 -20   2   3     28.0956      0.6744     27.6065      0.0000 
 -18   2   3     76.4056      1.0343     76.1851      0.0000 
 -16   2   3     57.3006      0.6558     58.0747      0.0000 
 -14   2   3     19.0454      0.4655    -18.8459      0.0000 
 -12   2   3     15.4352      0.5258    -15.2856      0.0000 
 -10   2   3    111.2391      1.0981    110.3406      0.0000 
  -8   2   3    175.3601      2.0687    174.4146      0.0000 
  -6   2   3     84.8243      1.0573     86.1049      0.0000 
  -4   2   3     14.1537      0.4651    -13.2830      0.0000 
  -2   2   3     43.2481      1.2608    -41.2901      0.0000 
   0   2   3     26.5098      0.4147     26.6943      0.0000 
   2   2   3    140.1176      1.9903    143.0210      0.0000 
   4   2   3    154.2966      3.5513    154.9257      0.0000 
   6   2   3     51.8715      0.6261     50.1559      0.0000 
   8   2   3      7.3305      0.6371      7.3328      0.0000 
  10   2   3     42.4951      0.5637     42.8728      0.0000 
  12   2   3     68.3060      1.0561     67.8842      0.0000 
  14   2   3     56.6435      0.7614     56.3298      0.0000 
  16   2   3     24.5018      0.5848     24.9668      0.0000 
  18   2   3      6.6391      1.5433     -4.8505      0.0000 
  20   2   3      1.9554      2.7200     -0.5311      0.0000 
 -21   3   3      3.2186      3.1605      1.8693      0.0000 
 -19   3   3      0.4872      2.7118     -0.2480      0.0000 
 -17   3   3     16.4374      0.7359    -16.5905      0.0000 
 -15   3   3     32.8365      0.4190    -32.4959      0.0000 
 -13   3   3     72.8577      0.6154    -72.5737      0.0000 
 -11   3   3     90.3347      1.2001    -90.4472      0.0000 
  -9   3   3     55.4451      0.5317    -54.2740      0.0000 
  -7   3   3     19.8173      0.3515    -18.4342      0.0000 
  -5   3   3     23.8604      0.4579    -25.7525      0.0000 
  -3   3   3     45.9230      0.7451    -50.5822      0.0000 
  -1   3   3     70.4474      0.6192    -71.5285      0.0000 
   1   3   3     40.2134      0.5233    -40.1073      0.0000 
   3   3   3     13.1909      0.4178    -13.1439      0.0000 
   5   3   3     67.2635      0.7577    -67.0001      0.0000 
   7   3   3    106.3747      1.3878   -106.4400      0.0000 
   9   3   3     67.6288      1.1755    -67.9157      0.0000 
  11   3   3     20.5975      0.4389    -20.6599      0.0000 
  13   3   3     12.2250      0.7405    -11.2174      0.0000 
  15   3   3     23.6100      0.5122    -23.2877      0.0000 
  17   3   3     41.7053      0.5259    -40.9191      0.0000 
  19   3   3     27.9414      0.6217    -27.6183      0.0000 
 -20   4   3      2.4470      3.0102     -0.6979      0.0000 
 -18   4   3      6.2795      1.4476     -6.6182      0.0000 
 -16   4   3      4.2814      1.4878      2.4384      0.0000 
 -14   4   3     35.1203      0.4328     34.5097      0.0000 
 -12   4   3     51.1248      0.5683     50.5012      0.0000 
 -10   4   3     40.3408      0.4007     40.3720      0.0000 
  -8   4   3     17.3242      0.4649     16.9773      0.0000 
  -6   4   3      7.4972      0.6892     -7.4456      0.0000 
  -4   4   3     18.6608      0.6102     18.9222      0.0000 
  -2   4   3     44.2934      0.6556     46.1674      0.0000 
   0   4   3     23.0831      0.3678     22.8619      0.0000 
   2   4   3      8.2173      0.5990     -6.8014      0.0000 
   4   4   3      4.7491      0.8851     -2.2784      0.0000 
   6   4   3     43.5586      0.4283     41.9161      0.0000 
   8   4   3     74.6908      0.9061     74.3232      0.0000 
  10   4   3     35.4021      0.6003     35.3567      0.0000 
  12   4   3      4.9736      1.1182     -3.3518      0.0000 
  14   4   3      1.6881      2.2546      0.3759      0.0000 
  16   4   3      9.3302      1.0665      8.8252      0.0000 
  18   4   3      8.8650      1.1935      8.7408      0.0000 
 -17   5   3      6.8202      1.5627     -5.3651      0.0000 
 -15   5   3      8.9981      1.0703      8.5290      0.0000 
 -13   5   3     28.2896      0.5093     28.5005      0.0000 
 -11   5   3     19.6442      0.6396     19.7740      0.0000 
  -9   5   3     36.7490      0.5361    -37.6679      0.0000 
  -7   5   3     36.3900      0.7175    -37.1613      0.0000 
  -5   5   3     24.0096      0.4342     24.1751      0.0000 
  -3   5   3     51.4589      0.4495     51.1254      0.0000 
  -1   5   3     30.9977      0.3787     32.9188      0.0000 
   1   5   3     11.1216      0.6178    -10.9256      0.0000 
   3   5   3     24.4128      0.4736    -25.2531      0.0000 
   5   5   3     18.0012      0.4881     19.0008      0.0000 
   7   5   3     27.5750      0.5332     28.3084      0.0000 
   9   5   3      5.9868      1.3010     -5.9508      0.0000 
  11   5   3     19.4572      0.5941    -19.2599      0.0000 
  13   5   3     18.7854      0.5821    -19.1476      0.0000 
  15   5   3      9.4822      1.2745      9.1614      0.0000 
  17   5   3     48.7948      0.7150     47.1060      0.0000 
 -16   6   3     37.7555      0.6330    -36.4055      0.0000 
 -14   6   3     16.6316      0.8219     17.0173      0.0000 
 -12   6   3     20.5479      0.9549     19.9005      0.0000 
 -10   6   3     36.5218      0.6141    -36.2887      0.0000 
  -8   6   3     60.0111      0.8593    -58.6278      0.0000 
  -6   6   3     36.6292      0.5361    -37.2542      0.0000 
  -4   6   3      8.2157      0.9845     -7.6819      0.0000 
  -2   6   3      4.5826      1.4900      1.4920      0.0000 
   0   6   3     26.0396      0.4498    -27.1955      0.0000 
   2   6   3     65.5738      0.6684    -65.5706      0.0000 
   4   6   3     54.6937      0.8638    -54.2095      0.0000 
   6   6   3      3.0770      2.3938      0.8555      0.0000 
   8   6   3     22.7137      0.7688     23.0871      0.0000 
  10   6   3     17.8642      0.7114    -18.5187      0.0000 
  12   6   3     45.6331      0.6808    -44.9988      0.0000 
  14   6   3     32.6045      0.7812    -32.0445      0.0000 
 -11   7   3     25.9168      0.7861     25.4075      0.0000 
  -9   7   3     29.0412      0.6140     29.1641      0.0000 
  -7   7   3     14.1042      0.8571     14.8218      0.0000 
  -5   7   3     26.2985      0.5591     26.4317      0.0000 
  -3   7   3     53.1034      0.4921     53.0320      0.0000 
  -1   7   3     45.7352      0.5087     45.8745      0.0000 
   1   7   3     19.1593      0.8612     19.7085      0.0000 
   3   7   3     12.4952      1.0612     11.8601      0.0000 
   5   7   3     20.0774      0.8195     19.7230      0.0000 
   7   7   3     33.8336      0.7303     34.2388      0.0000 
   9   7   3     46.6613      0.8220     46.7351      0.0000 
  11   7   3     29.6010      0.8068     28.7617      0.0000 
  -4   8   3     23.3257      2.7751    -25.7418      0.0000 
  -2   8   3     46.7949      0.6129    -47.6167      0.0000 
   0   8   3     39.6220      1.1844    -40.0401      0.0000 
   2   8   3      5.7301      3.7903      2.4987      0.0000 
 -22   0   4     24.2822      0.7768     25.4533      0.0000 
 -20   0   4      4.8928      2.0821      5.6468      0.0000 
 -18   0   4     12.4431      1.5928    -13.8145      0.0000 
 -16   0   4     11.0029      1.2123     10.2356      0.0000 
 -14   0   4    124.9444      0.9135    126.8867      0.0000 
 -12   0   4    124.9885      0.6340    126.9363      0.0000 
 -10   0   4     36.7369      0.9193    -34.4202      0.0000 
  -8   0   4     32.7660      0.7694    -31.4899      0.0000 
  -6   0   4    139.3877      1.4958    132.3499      0.0000 
  -4   0   4    188.5823      0.3782    188.0527      0.0000 
  -2   0   4    232.3298      4.0235    234.0040      0.0000 
   0   0   4     22.1397      0.3505     23.5464      0.0000 
   2   0   4    164.9689      0.2828   -161.3223      0.0000 
   4   0   4     15.6463      0.5524     14.4487      0.0000 
   6   0   4    136.4061      1.1223    137.7466      0.0000 
   8   0   4    118.0087      0.8851    117.0034      0.0000 
  10   0   4     84.3174      1.8565     84.6547      0.0000 
  12   0   4     24.5112      0.5708     25.2710      0.0000 
  14   0   4     23.9119      0.6820     25.4373      0.0000 
  16   0   4     48.0188      0.5767     46.8305      0.0000 
  18   0   4     16.9455      1.0233     17.6190      0.0000 
  20   0   4     10.6681      3.2231     11.1789      0.0000 
 -23   1   4     14.3702      1.2028    -13.1106      0.0000 
 -21   1   4     21.4051      0.6716    -22.8081      0.0000 
 -19   1   4     45.2342      0.4651    -44.7683      0.0000 
 -17   1   4     11.0354      0.9658    -10.8872      0.0000 
 -15   1   4     16.0460      0.6652     16.9591      0.0000 
 -13   1   4     44.1083      0.4937    -44.4877      0.0000 
 -11   1   4     74.2869      0.9175    -74.9363      0.0000 
  -9   1   4     63.9432      0.5006    -67.1592      0.0000 
  -7   1   4    108.7105      2.5391   -109.3174      0.0000 
  -5   1   4     47.5031      0.5447    -47.6342      0.0000 
  -3   1   4      9.8713      0.5979      9.3287      0.0000 
  -1   1   4     74.9339      0.5775    -74.1026      0.0000 
   1   1   4     56.1353      0.3509    -56.9967      0.0000 
   3   1   4     53.2051      0.3138    -52.3439      0.0000 
   5   1   4     35.2143      0.3657    -34.9138      0.0000 
   7   1   4      9.8415      0.4752    -10.3155      0.0000 
   9   1   4     57.6456      0.5069    -57.4132      0.0000 
  11   1   4     90.4425      1.0387    -89.8187      0.0000 
  13   1   4     62.8743      1.0049    -62.9396      0.0000 
  15   1   4     19.4209      0.6588    -20.7863      0.0000 
  17   1   4     25.8591      0.7954     26.4717      0.0000 
  19   1   4      1.8923      2.4024      0.5360      0.0000 
  21   1   4     45.4806      1.5890    -44.3948      0.0000 
 -22   2   4     12.5436      1.4174     13.3957      0.0000 
 -20   2   4      4.4756      2.2813      1.4142      0.0000 
 -18   2   4     16.2170      0.8036     16.2873      0.0000 
 -16   2   4     16.3263      0.7965    -16.8746      0.0000 
 -14   2   4     29.0306      0.4096    -28.7527      0.0000 
 -12   2   4     28.2234      0.4023     28.0016      0.0000 
 -10   2   4     50.1317      0.4574     50.0830      0.0000 
  -8   2   4     54.8754      0.7555     54.8727      0.0000 
  -6   2   4     64.0122      0.7411     63.5020      0.0000 
  -4   2   4     18.6740      0.3711    -17.7250      0.0000 
  -2   2   4     48.3604      0.4963    -47.9197      0.0000 
   0   2   4     28.4977      0.2982    -26.2535      0.0000 
   2   2   4     23.6502      0.4082     23.9171      0.0000 
   4   2   4     53.3842      0.3129     52.5957      0.0000 
   6   2   4     18.9302      0.3421     20.0371      0.0000 
   8   2   4      8.1243      0.6826      8.1012      0.0000 
  10   2   4     11.3136      0.5376     11.6639      0.0000 
  12   2   4      9.1137      0.7038      8.5910      0.0000 
  14   2   4     23.6500      0.4792     23.8658      0.0000 
  16   2   4      9.2214      1.1222      8.2793      0.0000 
  18   2   4      6.9013      1.8261     -7.3214      0.0000 
  20   2   4     14.8131      1.0371     14.4763      0.0000 
 -21   3   4     21.3637      1.0700     21.0625      0.0000 
 -19   3   4     33.1052      0.6514     32.5425      0.0000 
 -17   3   4     11.7648      0.9585     11.9198      0.0000 
 -15   3   4      4.7242      1.1323      1.5669      0.0000 
 -13   3   4      5.0071      1.1488      1.0892      0.0000 
 -11   3   4     29.5797      0.5044     30.1895      0.0000 
  -9   3   4     46.8416      0.6083     47.4363      0.0000 
  -7   3   4      8.7213      0.6479      9.3086      0.0000 
  -5   3   4     13.5892      0.4729    -12.5566      0.0000 
  -3   3   4     17.8651      0.3854    -17.2285      0.0000 
  -1   3   4     37.5098      0.5046     37.3710      0.0000 
   1   3   4    125.7785      0.8294    123.8480      0.0000 
   3   3   4     40.1862      0.4138     40.0743      0.0000 
   5   3   4     40.5524      0.3855    -41.5070      0.0000 
   7   3   4     12.0309      0.5356    -12.1077      0.0000 
   9   3   4     13.6263      0.5697     13.7087      0.0000 
  11   3   4     44.5810      0.6330     44.6028      0.0000 
  13   3   4     51.7919      1.0027     52.5959      0.0000 
  15   3   4     11.6403      0.8758    -11.4797      0.0000 
  17   3   4     29.5063      1.1093    -28.7183      0.0000 
  19   3   4     10.9022      1.0441     10.3843      0.0000 
 -20   4   4      5.0610      2.4929     -3.3148      0.0000 
 -18   4   4     18.5723      0.7717     18.2696      0.0000 
 -16   4   4     19.4856      0.7125    -19.7350      0.0000 
 -14   4   4     67.4292      1.1373    -67.3038      0.0000 
 -12   4   4     72.9848      0.8778    -73.5316      0.0000 
 -10   4   4     21.5925      0.6002    -21.1738      0.0000 
  -8   4   4     24.2556      0.4174     25.0635      0.0000 
  -6   4   4     49.1690      0.5014    -48.1206      0.0000 
  -4   4   4    119.2998      1.2119   -119.3881      0.0000 
  -2   4   4     45.6110      0.5592    -46.1435      0.0000 
   0   4   4     11.0461      0.4967    -11.0923      0.0000 
   2   4   4     10.9491      0.6347     -9.9861      0.0000 
   4   4   4     13.1402      0.5667    -12.1747      0.0000 
   6   4   4     96.4808      1.2812    -97.2331      0.0000 
   8   4   4     91.4730      1.1869    -91.1455      0.0000 
  10   4   4     12.8189      0.9042     13.8299      0.0000 
  12   4   4      8.8760      0.8506      8.8790      0.0000 
  14   4   4     33.8195      0.5332    -34.0886      0.0000 
  16   4   4     33.5013      0.9631    -33.2067      0.0000 
  18   4   4     40.3443      1.1943    -40.3118      0.0000 
 -17   5   4     12.4519      1.0405     13.1791      0.0000 
 -15   5   4     13.9419      0.7849     14.5435      0.0000 
 -13   5   4     19.0476      0.6477     19.1208      0.0000 
 -11   5   4     42.6577      0.6027     42.5386      0.0000 
  -9   5   4     59.0917      0.9031     58.7863      0.0000 
  -7   5   4     49.1906      0.4089     48.4263      0.0000 
  -5   5   4     50.5069      0.4589     50.8627      0.0000 
  -3   5   4     30.8612      0.4650     30.8752      0.0000 
  -1   5   4     15.0747      0.5922     15.1746      0.0000 
   1   5   4     48.6947      0.5112     49.4899      0.0000 
   3   5   4     48.6160      0.6102     49.1245      0.0000 
   5   5   4     37.2731      0.4917     37.2804      0.0000 
   7   5   4     34.9681      0.8308     35.4913      0.0000 
   9   5   4     21.0602      0.7282     21.0201      0.0000 
  11   5   4     42.3260      0.5584     41.8910      0.0000 
  13   5   4     56.8825      0.9277     56.5127      0.0000 
  15   5   4     16.6546      0.9096     16.7421      0.0000 
 -14   6   4      4.1892      2.5087     -1.9017      0.0000 
 -12   6   4      2.5877      2.7367      1.1146      0.0000 
 -10   6   4     38.2437      0.8309    -37.2857      0.0000 
  -8   6   4     54.5735      0.8147    -54.0411      0.0000 
  -6   6   4     32.7550      0.5244    -33.0582      0.0000 
  -4   6   4     22.1205      0.6414    -23.1762      0.0000 
  -2   6   4      7.9195      1.0763     -8.6007      0.0000 
   0   6   4      8.5868      1.0660     -7.7990      0.0000 
   2   6   4     28.9874      0.4700    -28.4168      0.0000 
   4   6   4     34.7429      0.4967    -34.4840      0.0000 
   6   6   4     14.7618      0.6837    -15.1986      0.0000 
   8   6   4      4.2047      1.6580     -1.9491      0.0000 
  10   6   4     32.0896      0.6963    -31.9090      0.0000 
  12   6   4     54.3140      0.5603    -53.1403      0.0000 
  14   6   4     17.7342      0.9638    -18.4306      0.0000 
 -11   7   4      8.5576      2.9725      7.7421      0.0000 
  -9   7   4     10.5648      1.1734    -10.2902      0.0000 
  -7   7   4     12.7908      1.0722    -12.4042      0.0000 
  -5   7   4     36.5141      0.5288     36.0218      0.0000 
  -3   7   4     41.8581      0.4940     41.8615      0.0000 
  -1   7   4     21.8784      0.6600    -22.0873      0.0000 
   1   7   4     46.9903      0.8173    -48.0035      0.0000 
   3   7   4     13.4289      1.1792    -13.8973      0.0000 
   5   7   4     31.2204      0.8053     32.4526      0.0000 
   7   7   4     39.6030      0.6917     39.3210      0.0000 
   9   7   4      0.0000      3.2475      1.6099      0.0000 
  -2   8   4     38.7521      1.1487     38.7050      0.0000 
   0   8   4     11.9724      1.6572     11.3339      0.0000 
 -23   1   5     24.0884      1.0031     24.7171      0.0000 
 -21   1   5      7.9061      1.2430     -6.8460      0.0000 
 -19   1   5      5.2779      1.6957     -3.7430      0.0000 
 -17   1   5     29.7053      0.5448     29.9616      0.0000 
 -15   1   5     52.8506      0.3771     54.1624      0.0000 
 -13   1   5     36.0180      0.3493     37.6768      0.0000 
 -11   1   5     13.1030      0.6343    -12.6090      0.0000 
  -9   1   5      7.8192      0.7453      4.6037      0.0000 
  -7   1   5     87.8502      1.7363     85.5656      0.0000 
  -5   1   5     86.6199      0.8683     88.5432      0.0000 
  -3   1   5     52.9483      0.3875     53.5763      0.0000 
  -1   1   5     16.5206      0.8436     14.2131      0.0000 
   1   1   5     16.4747      0.3476    -15.5203      0.0000 
   3   1   5     45.4966      0.3536     48.0307      0.0000 
   5   1   5     99.4889      0.4168     99.2232      0.0000 
   7   1   5     37.1678      0.2809     36.3514      0.0000 
   9   1   5     15.6923      0.4832    -15.0275      0.0000 
  11   1   5      9.1775      0.6909      8.7353      0.0000 
  13   1   5     30.6066      0.4846     30.6927      0.0000 
  15   1   5     46.0010      0.8797     45.4686      0.0000 
  17   1   5     53.4422      1.1184     53.1499      0.0000 
  19   1   5      4.9871      1.8850      5.0594      0.0000 
 -22   2   5     45.1805      0.6899    -44.6545      0.0000 
 -20   2   5     52.1810      0.5588    -52.1042      0.0000 
 -18   2   5     45.9243      0.5631    -45.6934      0.0000 
 -16   2   5     13.7746      0.8632    -13.6264      0.0000 
 -14   2   5     29.7107      0.6154     30.9100      0.0000 
 -12   2   5      9.8732      0.6518     -9.2035      0.0000 
 -10   2   5    116.0654      1.5151   -117.7862      0.0000 
  -8   2   5    145.8595      1.9766   -146.2408      0.0000 
  -6   2   5     57.4952      0.9629    -56.7341      0.0000 
  -4   2   5     11.9083      0.6377     10.7604      0.0000 
  -2   2   5     31.9459      0.3757    -32.3925      0.0000 
   0   2   5    103.2207      0.7302   -105.2291      0.0000 
   2   2   5    111.7937      0.5697   -113.1334      0.0000 
   4   2   5     43.6965      0.5984    -44.1540      0.0000 
   6   2   5     26.1812      0.3285     28.3252      0.0000 
   8   2   5     14.3107      0.4538    -13.9245      0.0000 
  10   2   5    104.7492      1.0395   -105.2262      0.0000 
  12   2   5     87.1438      1.2010    -85.5771      0.0000 
  14   2   5     13.7147      0.7134    -13.9164      0.0000 
  16   2   5      2.3120      2.0249     -1.1482      0.0000 
  18   2   5     21.1418      1.1809    -21.7415      0.0000 
  20   2   5     29.0369      1.3993    -29.0319      0.0000 
 -21   3   5     22.6875      1.2771     23.3630      0.0000 
 -19   3   5      2.9423      2.5850     -0.8862      0.0000 
 -17   3   5     37.0269      0.6510     37.5818      0.0000 
 -15   3   5     48.5739      0.4552     48.2031      0.0000 
 -13   3   5      2.7229      2.1904      1.6175      0.0000 
 -11   3   5      6.6457      0.9157      5.3618      0.0000 
  -9   3   5     48.0023      0.5777     48.5115      0.0000 
  -7   3   5     84.5926      1.2774     84.4503      0.0000 
  -5   3   5    122.4534      1.3041    119.6963      0.0000 
  -3   3   5     91.9109      1.0289     93.0334      0.0000 
  -1   3   5      6.8914      0.6975      8.0114      0.0000 
   1   3   5      4.0478      1.1181     -2.2887      0.0000 
   3   3   5     37.9517      0.2775     38.5962      0.0000 
   5   3   5     49.7932      0.6092     48.8117      0.0000 
   7   3   5     50.2340      0.6280     49.9133      0.0000 
   9   3   5     56.9184      0.6841     58.0743      0.0000 
  11   3   5     28.2069      0.5852     28.1546      0.0000 
  13   3   5     11.8133      0.7338     12.2927      0.0000 
  15   3   5     41.5798      0.9407     41.2162      0.0000 
  17   3   5     43.4680      0.5498     43.4969      0.0000 
  19   3   5     17.9960      0.8957     17.2403      0.0000 
 -20   4   5      5.7245      2.3208      4.4974      0.0000 
 -18   4   5      6.1799      1.6977      2.9035      0.0000 
 -16   4   5     18.5614      0.6985    -18.8623      0.0000 
 -14   4   5     31.4861      0.4941    -31.6095      0.0000 
 -12   4   5     15.6996      0.5548    -15.4939      0.0000 
 -10   4   5     10.6518      0.6755     10.5180      0.0000 
  -8   4   5     12.9731      0.6256    -13.0139      0.0000 
  -6   4   5     54.2327      1.0943    -54.6506      0.0000 
  -4   4   5     58.7279      0.5807    -57.3311      0.0000 
  -2   4   5     42.2691      0.6434    -41.5723      0.0000 
   0   4   5     19.9106      0.4654    -19.3367      0.0000 
   2   4   5      6.4556      0.7966      6.4000      0.0000 
   4   4   5      8.6425      0.7474      7.6565      0.0000 
   6   4   5     13.6279      0.5769    -13.5262      0.0000 
   8   4   5     28.5238      0.4464    -28.0821      0.0000 
  10   4   5     30.0287      0.4145    -30.4097      0.0000 
  12   4   5     21.4726      0.5419    -21.8594      0.0000 
  14   4   5     18.2559      0.6949    -18.9870      0.0000 
  16   4   5     19.8769      0.6666    -20.0394      0.0000 
 -17   5   5     18.3541      0.7625    -18.5881      0.0000 
 -15   5   5     39.6915      0.9507    -38.7356      0.0000 
 -13   5   5      3.6787      1.9246      1.8469      0.0000 
 -11   5   5     18.7188      0.5934     18.0815      0.0000 
  -9   5   5      6.5587      1.1139      3.5308      0.0000 
  -7   5   5      4.5340      1.4326      1.7386      0.0000 
  -5   5   5     38.9489      0.5018    -37.0277      0.0000 
  -3   5   5     35.0325      0.6368    -35.0103      0.0000 
  -1   5   5     50.0013      0.4478     49.7924      0.0000 
   1   5   5     51.9692      0.7352     51.8510      0.0000 
   3   5   5     37.8096      0.5125    -38.6371      0.0000 
   5   5   5     71.3968      0.8070    -69.5126      0.0000 
   7   5   5     37.4606      0.4336    -38.4079      0.0000 
   9   5   5     15.9458      0.6777     15.3640      0.0000 
  11   5   5     50.7191      0.6506     50.9022      0.0000 
  13   5   5     20.3922      0.8786     19.8729      0.0000 
  15   5   5     29.3612      0.7818    -28.5369      0.0000 
 -14   6   5      3.5400      2.8611      2.5325      0.0000 
 -12   6   5     16.0999      1.5661     16.1163      0.0000 
 -10   6   5     57.3470      0.8198     57.4271      0.0000 
  -8   6   5     47.3790      0.6578     46.9541      0.0000 
  -6   6   5     13.1017      0.8790    -14.3633      0.0000 
  -4   6   5     18.8168      0.6863    -18.7862      0.0000 
  -2   6   5     26.9406      0.6656     26.9594      0.0000 
   0   6   5     58.2481      0.8295     57.7652      0.0000 
   2   6   5     60.5098      0.7724     61.1615      0.0000 
   4   6   5     20.2793      0.5471     20.6172      0.0000 
   6   6   5     18.1582      0.5982    -18.5368      0.0000 
   8   6   5      7.0786      1.1726      6.8042      0.0000 
  10   6   5     46.9268      0.7011     47.1283      0.0000 
  12   6   5     40.7081      0.6432     40.6356      0.0000 
 -11   7   5     14.6722      1.2122    -14.3316      0.0000 
  -9   7   5     12.3475      1.2033    -12.8126      0.0000 
  -7   7   5     24.8037      0.8459    -24.1436      0.0000 
  -5   7   5     26.8907      0.6815    -26.8418      0.0000 
  -3   7   5     33.6115      0.6533    -33.7149      0.0000 
  -1   7   5     40.3288      0.9778    -40.5622      0.0000 
   1   7   5     33.9479      0.6742    -32.9817      0.0000 
   3   7   5     22.2604      0.7720    -22.8628      0.0000 
   5   7   5     19.9906      0.8841    -19.9651      0.0000 
   7   7   5     22.7498      1.0672    -23.3964      0.0000 
   9   7   5     26.5159      0.8867    -27.1693      0.0000 
 -22   0   6      4.7882      3.6755     -5.6167      0.0000 
 -20   0   6      1.7202      3.7318     -0.4162      0.0000 
 -18   0   6     42.6418      0.6275    -42.8113      0.0000 
 -16   0   6     69.4524      0.5092    -68.9337      0.0000 
 -14   0   6     49.4351      0.7358    -49.1594      0.0000 
 -12   0   6     41.4819      1.5322    -40.8266      0.0000 
 -10   0   6      6.9445      1.7078      5.9295      0.0000 
  -8   0   6     18.4918      0.8641     15.3910      0.0000 
  -6   0   6    146.0344      2.4931   -143.6163      0.0000 
  -4   0   6    172.7991      0.6486   -170.0823      0.0000 
  -2   0   6     53.9967      0.3151    -54.4128      0.0000 
   0   0   6     89.2938      0.5024    -87.3764      0.0000 
   2   0   6     35.2496      0.3850    -33.8071      0.0000 
   4   0   6     21.1858      0.4212    -22.5986      0.0000 
   6   0   6    108.1603      0.6145   -107.7684      0.0000 
   8   0   6     42.5677      0.4148    -41.8588      0.0000 
  10   0   6     42.4297      0.4568     43.3621      0.0000 
  12   0   6     30.6256      0.7100    -31.3140      0.0000 
  14   0   6     87.4048      0.7457    -89.3780      0.0000 
  16   0   6     70.9715      2.6021    -68.7005      0.0000 
  18   0   6     27.4200      1.7058    -25.9303      0.0000 
  20   0   6      8.6876      2.1048      8.9050      0.0000 
 -21   1   6     49.8999      1.0420     49.8005      0.0000 
 -19   1   6     40.2282      0.5647     41.1988      0.0000 
 -17   1   6     17.5376      0.7162     17.9513      0.0000 
 -15   1   6      4.5474      1.3392     -4.5031      0.0000 
 -13   1   6     17.6208      0.5909     16.7580      0.0000 
 -11   1   6     76.2334      0.4265     75.2713      0.0000 
  -9   1   6     45.1232      0.4175     46.6044      0.0000 
  -7   1   6      4.1901      1.1843     -2.9690      0.0000 
  -5   1   6     53.6660      0.3287     51.6159      0.0000 
  -3   1   6     82.1334      0.4818     81.2944      0.0000 
  -1   1   6    145.0960      0.6640    143.6120      0.0000 
   1   1   6    113.1439      0.4126    111.1923      0.0000 
   3   1   6     40.0238      0.2912    -38.5003      0.0000 
   5   1   6     32.8733      0.2555    -32.9813      0.0000 
   7   1   6     44.4126      0.2798     44.7325      0.0000 
   9   1   6     56.5149      0.6289     56.8888      0.0000 
  11   1   6     54.8535      0.6208     55.2207      0.0000 
  13   1   6     32.6717      0.5035     32.8937      0.0000 
  15   1   6      7.4846      1.2975      7.2702      0.0000 
  17   1   6     20.0601      1.0319     19.8259      0.0000 
  19   1   6     27.5579      0.5921     26.7994      0.0000 
 -22   2   6     21.4815      0.9811    -20.8017      0.0000 
 -20   2   6     31.3370      0.7498    -30.2809      0.0000 
 -18   2   6     12.7472      1.1026    -13.6182      0.0000 
 -16   2   6     18.1268      0.7735    -18.1377      0.0000 
 -14   2   6     15.5274      0.8835     15.6179      0.0000 
 -12   2   6     28.4900      0.4312     28.0399      0.0000 
 -10   2   6     22.8858      0.4352    -22.6767      0.0000 
  -8   2   6     21.2707      0.4321    -20.9304      0.0000 
  -6   2   6     10.5013      0.5206    -10.4812      0.0000 
  -4   2   6     46.8183      0.3665    -44.9919      0.0000 
  -2   2   6     44.8936      0.3512    -42.8282      0.0000 
   0   2   6     25.9071      0.2913    -26.1933      0.0000 
   2   2   6      7.8721      0.5770      5.3035      0.0000 
   4   2   6      3.9278      0.8377      2.6210      0.0000 
   6   2   6      5.6064      0.8950     -3.3347      0.0000 
   8   2   6      5.7073      0.9290     -4.2288      0.0000 
  10   2   6     21.3272      0.4765    -21.8188      0.0000 
  12   2   6     18.3202      0.5108    -18.4998      0.0000 
  14   2   6      3.7007      1.6991      2.3143      0.0000 
  16   2   6     12.6167      0.8117    -13.3652      0.0000 
  18   2   6      9.5433      1.3153    -10.1898      0.0000 
 -21   3   6     17.5802      1.2761    -17.3949      0.0000 
 -19   3   6     28.9356      0.6430    -28.6824      0.0000 
 -17   3   6     15.0692      1.0316     15.0327      0.0000 
 -15   3   6     17.0966      0.9330     16.5334      0.0000 
 -13   3   6     46.3282      0.4387    -46.7903      0.0000 
 -11   3   6     56.7099      0.7705    -55.1779      0.0000 
  -9   3   6     23.7004      0.4364    -23.8505      0.0000 
  -7   3   6     10.4048      0.5953     10.2088      0.0000 
  -5   3   6     36.3794      0.3241     37.3976      0.0000 
  -3   3   6     28.9122      0.3943    -29.7387      0.0000 
  -1   3   6     83.8929      0.3613    -84.5862      0.0000 
   1   3   6     49.7644      0.4547    -50.0772      0.0000 
   3   3   6     17.4874      0.4147     17.0985      0.0000 
   5   3   6     46.4656      0.5730     46.0096      0.0000 
   7   3   6     19.2024      0.6113    -19.0535      0.0000 
   9   3   6     77.8572      0.9138    -78.3384      0.0000 
  11   3   6     38.2728      0.4990    -39.0561      0.0000 
  13   3   6      5.6822      1.3359      6.6766      0.0000 
  15   3   6     17.5087      0.7733     18.7212      0.0000 
  17   3   6     15.0936      0.9124     15.5195      0.0000 
 -20   4   6     12.3336      1.5192     11.3439      0.0000 
 -18   4   6     37.7503      0.7462     37.2240      0.0000 
 -16   4   6     49.2621      0.5619     49.2512      0.0000 
 -14   4   6     59.2016      0.6150     60.3020      0.0000 
 -12   4   6      3.6698      1.8974      3.9414      0.0000 
 -10   4   6     32.2070      0.5820    -33.4708      0.0000 
  -8   4   6     34.5751      0.7424     35.4344      0.0000 
  -6   4   6     82.5405      0.3752     81.5589      0.0000 
  -4   4   6     89.6936      0.3236     87.9119      0.0000 
  -2   4   6     59.4638      0.4891     59.5577      0.0000 
   0   4   6     19.2832      0.4264    -20.2394      0.0000 
   2   4   6      4.4648      1.0886      3.2145      0.0000 
   4   4   6     66.7623      0.8943     66.6029      0.0000 
   6   4   6     63.8502      1.2097     63.3247      0.0000 
   8   4   6     42.2893      0.4021     42.1314      0.0000 
  10   4   6      4.8936      1.4238      4.0940      0.0000 
  12   4   6      4.5960      1.8242     -4.6626      0.0000 
  14   4   6     51.5475      0.4677     50.8680      0.0000 
  16   4   6     49.1459      0.6706     48.3036      0.0000 
 -17   5   6     15.8433      0.8243    -15.3443      0.0000 
 -15   5   6      1.9812      2.5198      1.6123      0.0000 
 -13   5   6     31.9505      0.5918    -32.0984      0.0000 
 -11   5   6     43.8038      0.6265    -43.4694      0.0000 
  -9   5   6     45.0361      0.5765    -44.7582      0.0000 
  -7   5   6     38.5307      0.5356    -37.1124      0.0000 
  -5   5   6     14.0662      0.9256    -13.9100      0.0000 
  -3   5   6     45.7835      0.4428    -45.6222      0.0000 
  -1   5   6     71.1879      0.7305    -70.5635      0.0000 
   1   5   6     46.2090      0.7036    -46.2654      0.0000 
   3   5   6     25.7308      0.4756    -26.1381      0.0000 
   5   5   6     16.3186      0.5753    -15.9843      0.0000 
   7   5   6     28.1967      0.5169    -28.1082      0.0000 
   9   5   6     38.8299      0.7744    -38.9096      0.0000 
  11   5   6     23.7398      0.7185    -23.9037      0.0000 
  13   5   6     28.8738      0.7526    -28.6228      0.0000 
  15   5   6     32.0662      1.3726    -32.3302      0.0000 
 -14   6   6     15.1547      1.2003    -14.7818      0.0000 
 -12   6   6     26.9398      0.8423     26.3542      0.0000 
 -10   6   6     47.5200      0.9232     47.6967      0.0000 
  -8   6   6     37.7911      0.7470     36.8515      0.0000 
  -6   6   6      5.3033      1.7613      2.9134      0.0000 
  -4   6   6      3.5800      2.6420     -1.2934      0.0000 
  -2   6   6     37.9140      0.7175     38.7253      0.0000 
   0   6   6     51.1249      0.6155     51.5881      0.0000 
   2   6   6     30.5996      0.6664     30.2308      0.0000 
   4   6   6      8.8719      0.9076      8.9144      0.0000 
   6   6   6      6.3542      1.2926      5.5677      0.0000 
   8   6   6     13.8382      0.7676     13.8399      0.0000 
  10   6   6     14.2107      1.0558     13.7118      0.0000 
  12   6   6     15.1583      1.4971     16.8355      0.0000 
  -9   7   6      5.9503      1.7787      3.7717      0.0000 
  -7   7   6     25.4944      1.3920    -26.1744      0.0000 
  -5   7   6     30.3034      0.6694    -29.9851      0.0000 
  -3   7   6     25.9065      0.8736    -24.7095      0.0000 
  -1   7   6     18.9173      0.8130     18.7167      0.0000 
   1   7   6     34.5648      0.6617     34.4980      0.0000 
   3   7   6     21.0873      0.9971    -20.0179      0.0000 
   5   7   6     36.2164      0.5880    -35.4062      0.0000 
   7   7   6      5.7764      1.9836      3.3935      0.0000 
 -21   1   7     15.7033      1.1213    -15.8933      0.0000 
 -19   1   7     16.9465      0.9599    -18.1297      0.0000 
 -17   1   7     48.4271      0.4848    -49.8564      0.0000 
 -15   1   7     30.2231      0.5418    -29.3955      0.0000 
 -13   1   7     21.5317      0.5963     22.2756      0.0000 
 -11   1   7      4.6767      1.4889      1.6445      0.0000 
  -9   1   7     53.2808      0.4240    -52.8648      0.0000 
  -7   1   7     82.2352      0.5265    -80.4196      0.0000 
  -5   1   7     75.4258      0.3460    -74.2432      0.0000 
  -3   1   7      5.7332      0.7545     -5.1087      0.0000 
  -1   1   7     55.7985      0.2540     54.5321      0.0000 
   1   1   7     30.1221      0.2576    -29.8824      0.0000 
   3   1   7    135.9800      0.3918   -133.6805      0.0000 
   5   1   7     89.5607      0.5067    -89.3275      0.0000 
   7   1   7      1.9222      1.4680     -0.6860      0.0000 
   9   1   7     37.4658      0.4801     37.1866      0.0000 
  11   1   7     10.6385      0.6662     10.7797      0.0000 
  13   1   7     46.6563      0.8245    -46.2389      0.0000 
  15   1   7     51.1093      0.9972    -50.7177      0.0000 
  17   1   7     14.7687      0.8122    -15.2789      0.0000 
  19   1   7      4.9307      2.5365     -2.5663      0.0000 
 -22   2   7     66.0104      1.6735     65.4334      0.0000 
 -20   2   7     56.3668      0.7965     55.9819      0.0000 
 -18   2   7      7.4373      1.4096      8.2577      0.0000 
 -16   2   7      5.2567      1.7381      3.9181      0.0000 
 -14   2   7     32.5630      0.6214     32.1748      0.0000 
 -12   2   7     61.6294      0.7825     61.6194      0.0000 
 -10   2   7     78.9257      0.4431     78.3522      0.0000 
  -8   2   7     24.6816      0.4210     25.1356      0.0000 
  -6   2   7     17.2148      0.4445    -17.7408      0.0000 
  -4   2   7     55.8583      0.3482     54.2697      0.0000 
  -2   2   7    120.2513      0.2918    119.6924      0.0000 
   0   2   7    100.0223      0.6189     98.5694      0.0000 
   2   2   7     59.1628      0.3729     58.8633      0.0000 
   4   2   7     22.7469      0.3662     22.8655      0.0000 
   6   2   7     12.1278      0.5523     12.1528      0.0000 
   8   2   7     35.8915      0.3410     35.7447      0.0000 
  10   2   7     62.9807      0.6508     63.0425      0.0000 
  12   2   7     39.3176      0.4271     39.5256      0.0000 
  14   2   7      4.4720      1.6791     -3.7525      0.0000 
  16   2   7     10.7287      0.8816     11.1803      0.0000 
  18   2   7     50.4690      1.2088     48.6902      0.0000 
 -21   3   7     21.3467      1.0447    -21.1694      0.0000 
 -19   3   7     33.0676      0.9228    -32.9838      0.0000 
 -17   3   7     44.4544      0.9386    -44.5737      0.0000 
 -15   3   7     66.1116      1.5695    -65.3680      0.0000 
 -13   3   7     33.3148      0.6439    -33.4764      0.0000 
 -11   3   7     14.0010      0.6024     13.7750      0.0000 
  -9   3   7      9.6422      0.8367     -8.4743      0.0000 
  -7   3   7     48.1506      0.4547    -49.5689      0.0000 
  -5   3   7     62.7258      0.3311    -63.5825      0.0000 
  -3   3   7     67.3829      0.3300    -66.6630      0.0000 
  -1   3   7     50.7410      0.3543    -49.1508      0.0000 
   1   3   7     45.7604      0.2944    -44.9687      0.0000 
   3   3   7     78.3223      0.7875    -78.4328      0.0000 
   5   3   7     63.3732      0.6271    -64.2107      0.0000 
   7   3   7      7.0464      0.7896      7.2309      0.0000 
   9   3   7     15.5800      0.6523     16.1972      0.0000 
  11   3   7     40.3915      0.4679    -41.1603      0.0000 
  13   3   7     53.3432      0.5711    -53.0477      0.0000 
  15   3   7     34.2246      0.5757    -34.5194      0.0000 
  17   3   7     24.8891      1.0344    -25.1248      0.0000 
 -18   4   7     18.6103      0.8328     18.4641      0.0000 
 -16   4   7     31.1366      0.6375     30.7130      0.0000 
 -14   4   7     32.0630      0.5880     32.3884      0.0000 
 -12   4   7      7.0257      1.5144      7.4372      0.0000 
 -10   4   7     16.8291      0.6043    -17.6681      0.0000 
  -8   4   7      6.8196      1.1865     -7.6162      0.0000 
  -6   4   7     35.4816      0.4158     35.3551      0.0000 
  -4   4   7     50.5950      0.4823     50.6911      0.0000 
  -2   4   7     25.3956      0.4440     26.1070      0.0000 
   0   4   7     19.5049      0.5541     18.7833      0.0000 
   2   4   7     37.9832      0.6027     38.3448      0.0000 
   4   4   7     31.2720      0.3953     30.4926      0.0000 
   6   4   7     10.0101      0.7501      9.7798      0.0000 
   8   4   7      4.1691      1.1522     -3.0976      0.0000 
  10   4   7      6.2252      1.4553     -3.0064      0.0000 
  12   4   7     17.5360      0.8535     17.9794      0.0000 
  14   4   7     26.1405      1.0881     26.6603      0.0000 
  16   4   7     13.4857      0.9699     12.7270      0.0000 
 -17   5   7     24.5583      0.7350     24.9574      0.0000 
 -15   5   7     21.3713      0.8055     21.0856      0.0000 
 -13   5   7     12.0836      0.9407    -13.6122      0.0000 
 -11   5   7     29.5784      1.1026    -29.2040      0.0000 
  -9   5   7     21.3435      0.5870     21.6310      0.0000 
  -7   5   7     58.7111      0.6682     58.7152      0.0000 
  -5   5   7     12.4315      0.9256     13.0495      0.0000 
  -3   5   7     26.0490      0.5511    -26.3165      0.0000 
  -1   5   7     30.9498      0.4291    -30.1905      0.0000 
   1   5   7     20.3117      1.1951    -20.6912      0.0000 
   3   5   7     38.0716      0.7435     38.0903      0.0000 
   5   5   7     52.5519      0.4295     53.8068      0.0000 
   7   5   7     19.3603      0.5928    -19.9290      0.0000 
   9   5   7     32.8026      0.6006    -33.3685      0.0000 
  11   5   7     13.6740      1.0222     14.3430      0.0000 
  13   5   7     28.6355      0.8337     28.2047      0.0000 
 -14   6   7     13.9091      1.1795    -14.1724      0.0000 
 -12   6   7     50.2794      0.6911    -49.1596      0.0000 
 -10   6   7     50.2955      0.8808    -49.9933      0.0000 
  -8   6   7     14.8473      0.8830    -15.9103      0.0000 
  -6   6   7     10.6884      1.1490     10.7691      0.0000 
  -4   6   7     10.7144      1.1482     -9.2197      0.0000 
  -2   6   7     50.7980      0.9536    -49.6177      0.0000 
   0   6   7     40.4116      0.5789    -41.3656      0.0000 
   2   6   7      7.2467      1.1925     -5.8995      0.0000 
   4   6   7      1.9306      2.2233     -0.4982      0.0000 
   6   6   7     10.3476      0.9383     -9.7551      0.0000 
   8   6   7     34.8851      0.5646    -34.5607      0.0000 
  10   6   7     50.7060      1.2362    -50.4232      0.0000 
  -9   7   7     21.1120      1.0041     20.8834      0.0000 
  -7   7   7     29.7075      1.0556     29.2687      0.0000 
  -5   7   7     42.7228      2.0377     42.3856      0.0000 
  -3   7   7     29.8023      0.8804     29.1614      0.0000 
  -1   7   7      9.7180      1.7754      9.2459      0.0000 
   1   7   7     16.9426      1.0214     16.8604      0.0000 
   3   7   7     36.0224      0.8935     35.1197      0.0000 
   5   7   7     34.8474      1.1192     33.9159      0.0000 
 -22   0   8     19.8940      2.1767    -20.7366      0.0000 
 -20   0   8     26.4551      1.2181     27.1490      0.0000 
 -18   0   8     79.9179      0.8266     78.5927      0.0000 
 -16   0   8     89.6194      1.2247     90.6195      0.0000 
 -14   0   8     42.1239      1.1254     44.5063      0.0000 
 -12   0   8     22.9845      0.9282    -24.5331      0.0000 
 -10   0   8      2.3878      2.2229      1.3909      0.0000 
  -8   0   8     81.5551      0.5986     81.8754      0.0000 
  -6   0   8     91.5888      0.5639     90.8748      0.0000 
  -4   0   8     56.0587      0.3333     54.8598      0.0000 
  -2   0   8      4.9564      1.4422      2.2223      0.0000 
   0   0   8     34.2030      0.2919     35.1854      0.0000 
   2   0   8    128.1650      0.2673    126.2707      0.0000 
   4   0   8     96.0294      0.6973     93.3218      0.0000 
   6   0   8     23.7043      0.4563     23.9609      0.0000 
   8   0   8     34.6810      0.6509     35.3281      0.0000 
  10   0   8     24.1498      0.5727     23.9152      0.0000 
  12   0   8     14.5920      0.7421     15.0401      0.0000 
  14   0   8     50.9558      1.1252     50.5405      0.0000 
  16   0   8     21.4532      1.2716     22.7788      0.0000 
  18   0   8      4.1206      3.2937     -4.5715      0.0000 
 -21   1   8     13.7078      1.1204    -13.7020      0.0000 
 -19   1   8     23.3878      0.7606    -23.0037      0.0000 
 -17   1   8     14.8389      1.1005    -14.3271      0.0000 
 -15   1   8     48.3262      0.5715    -49.5296      0.0000 
 -13   1   8     77.1236      1.0407    -77.0456      0.0000 
 -11   1   8     35.0509      0.4662    -33.8840      0.0000 
  -9   1   8      4.1338      1.5890     -2.0659      0.0000 
  -7   1   8      9.1640      0.7730      8.3660      0.0000 
  -5   1   8     12.3943      0.4636    -11.6030      0.0000 
  -3   1   8     87.2091      0.3238    -85.9424      0.0000 
  -1   1   8     94.1148      0.7047    -93.5072      0.0000 
   1   1   8     65.2873      0.2621    -64.8278      0.0000 
   3   1   8     19.7476      0.3333    -18.7493      0.0000 
   5   1   8      4.0491      0.8563     -3.6004      0.0000 
   7   1   8     63.2824      0.3377    -63.2761      0.0000 
   9   1   8     72.8829      0.8355    -72.2311      0.0000 
  11   1   8      2.8875      1.8726      1.1388      0.0000 
  13   1   8     16.0866      0.6772     14.9275      0.0000 
  15   1   8     10.0576      0.9989    -10.8646      0.0000 
  17   1   8     30.5065      0.8231    -30.7523      0.0000 
 -20   2   8      8.9270      1.3547      9.3759      0.0000 
 -18   2   8      9.5386      1.3221      8.2337      0.0000 
 -16   2   8      4.9712      2.2793     -2.8342      0.0000 
 -14   2   8     30.7686      0.5474     30.5029      0.0000 
 -12   2   8     30.6668      0.5745     30.4595      0.0000 
 -10   2   8      7.4949      1.5855      5.6808      0.0000 
  -8   2   8     13.4601      0.7069     12.1942      0.0000 
  -6   2   8     22.3656      0.3915    -22.4103      0.0000 
  -4   2   8     26.2529      0.4062    -25.5257      0.0000 
  -2   2   8     27.2401      0.3798     26.5840      0.0000 
   0   2   8     48.0326      0.2579     47.6585      0.0000 
   2   2   8     41.8721      0.2832     40.7663      0.0000 
   4   2   8     15.0209      0.5772     16.3644      0.0000 
   6   2   8      5.2300      0.8831      3.8561      0.0000 
   8   2   8      4.8147      1.1342      2.0329      0.0000 
  10   2   8      9.3192      0.7841     -8.9475      0.0000 
  12   2   8      3.3809      1.8040      1.0162      0.0000 
  14   2   8     11.2277      0.7795     12.2399      0.0000 
  16   2   8      7.5121      1.2171      7.5370      0.0000 
 -19   3   8     10.5748      1.4005     -9.8276      0.0000 
 -17   3   8      9.7470      1.5149     -9.3210      0.0000 
 -15   3   8     12.2418      1.5184     10.8221      0.0000 
 -13   3   8     52.6490      0.5516     53.3595      0.0000 
 -11   3   8     46.8694      0.6169     46.0991      0.0000 
  -9   3   8     27.4064      0.5514    -28.1280      0.0000 
  -7   3   8     30.9028      0.3933    -29.7569      0.0000 
  -5   3   8     35.9752      0.4193     35.5084      0.0000 
  -3   3   8     60.8330      0.4291     60.9065      0.0000 
  -1   3   8     64.6001      0.6476     63.7867      0.0000 
   1   3   8      7.6717      0.7807      6.0597      0.0000 
   3   3   8     58.2993      0.3282    -58.0256      0.0000 
   5   3   8     12.6739      0.6158    -13.2455      0.0000 
   7   3   8     60.3155      0.3576     60.0857      0.0000 
   9   3   8     54.9395      0.5804     55.1613      0.0000 
  11   3   8     11.1656      0.8126     11.7911      0.0000 
  13   3   8     23.7331      0.6530    -24.0988      0.0000 
  15   3   8      7.8059      1.2118     -7.7604      0.0000 
 -18   4   8     53.0451      0.7725    -53.1146      0.0000 
 -16   4   8     47.7168      0.8056    -46.6552      0.0000 
 -14   4   8     14.7478      0.8726    -15.4407      0.0000 
 -12   4   8     16.7119      0.6391    -17.2863      0.0000 
 -10   4   8     13.0226      0.7998    -12.6975      0.0000 
  -8   4   8     47.4219      0.4492    -45.7132      0.0000 
  -6   4   8     86.2180      0.4260    -85.0795      0.0000 
  -4   4   8      7.6431      0.7985     -6.8167      0.0000 
  -2   4   8     23.1018      0.5190     22.9360      0.0000 
   0   4   8     60.2762      0.4751    -59.7857      0.0000 
   2   4   8     73.1570      0.9907    -73.3153      0.0000 
   4   4   8     47.0450      0.8609    -47.1305      0.0000 
   6   4   8     30.4224      0.4818    -29.7852      0.0000 
   8   4   8     10.0931      0.7888     11.2246      0.0000 
  10   4   8      0.5721      2.4860     -0.1844      0.0000 
  12   4   8     46.5211      0.6127    -47.5570      0.0000 
  14   4   8     45.2867      0.6108    -44.8893      0.0000 
 -17   5   8     31.7879      1.1883     31.5705      0.0000 
 -15   5   8     26.0803      0.6274     26.4908      0.0000 
 -13   5   8     28.2702      0.7152     28.9097      0.0000 
 -11   5   8     43.2831      0.6011     42.7765      0.0000 
  -9   5   8     24.2370      0.7929     23.3677      0.0000 
  -7   5   8     22.6130      0.7802     22.7803      0.0000 
  -5   5   8     34.5274      0.4812     33.7391      0.0000 
  -3   5   8     24.4121      0.5143     24.2312      0.0000 
  -1   5   8     51.6003      0.4083     51.5843      0.0000 
   1   5   8     55.3401      1.1706     55.2775      0.0000 
   3   5   8     17.5655      0.6168     18.2498      0.0000 
   5   5   8     22.9661      0.9004     23.3171      0.0000 
   7   5   8     42.0517      1.0391     41.7196      0.0000 
   9   5   8     34.7778      0.5480     35.1439      0.0000 
  11   5   8     19.4601      0.9048     20.1140      0.0000 
  13   5   8      3.8540      2.8504      2.1636      0.0000 
 -12   6   8     13.5683      1.3111    -13.7443      0.0000 
 -10   6   8     32.6598      0.7025    -32.3343      0.0000 
  -8   6   8     14.2044      0.9339    -15.8182      0.0000 
  -6   6   8      4.3937      2.6185     -3.0231      0.0000 
  -4   6   8     15.6618      0.9119    -14.7172      0.0000 
  -2   6   8     30.6864      0.8880    -30.3415      0.0000 
   0   6   8     35.2024      0.5495    -34.2472      0.0000 
   2   6   8     20.3027      0.6904    -20.2857      0.0000 
   4   6   8     13.6554      0.8785    -14.4611      0.0000 
   6   6   8     21.8914      1.0914    -22.6516      0.0000 
   8   6   8     28.0570      1.4189    -28.4601      0.0000 
  10   6   8     21.8325      2.0140    -21.5700      0.0000 
  -7   7   8     28.6885      0.8360     27.9533      0.0000 
  -5   7   8      5.8973      2.2224     -5.7677      0.0000 
  -3   7   8     34.5049      0.7604    -35.4358      0.0000 
  -1   7   8     10.9669      2.0286    -10.1745      0.0000 
   1   7   8     29.4474      1.1313     28.2446      0.0000 
   3   7   8     43.0542      0.8471     42.7845      0.0000 
 -21   1   9     20.7500      1.9958     23.5808      0.0000 
 -19   1   9     41.8450      0.8335     41.5902      0.0000 
 -17   1   9     32.5261      0.7134     34.0140      0.0000 
 -15   1   9     17.0713      0.8002     18.0230      0.0000 
 -13   1   9      8.4248      0.9104     -9.8805      0.0000 
 -11   1   9     15.8485      0.6861     14.9936      0.0000 
  -9   1   9     85.2201      0.7102     85.2139      0.0000 
  -7   1   9     56.5854      0.3672     55.8886      0.0000 
  -5   1   9     24.5042      0.3881    -23.5875      0.0000 
  -3   1   9      7.2605      0.7024     -7.3003      0.0000 
  -1   1   9     33.2117      0.2429     32.4780      0.0000 
   1   1   9     45.6246      0.3857     46.7337      0.0000 
   3   1   9     75.7905      0.2188     76.3846      0.0000 
   5   1   9     40.2906      0.2954     39.7736      0.0000 
   7   1   9     28.9675      0.4133    -29.6142      0.0000 
   9   1   9      1.5451      2.0766     -0.3932      0.0000 
  11   1   9     54.5793      0.5400     54.1752      0.0000 
  13   1   9     42.2835      0.4719     41.8610      0.0000 
  15   1   9     10.1621      1.1231     11.1221      0.0000 
  17   1   9      9.9736      2.8396     -8.9177      0.0000 
 -20   2   9     16.8874      1.0678    -16.6688      0.0000 
 -18   2   9      4.3708      2.8007      3.1138      0.0000 
 -16   2   9     17.6006      0.9492    -19.3689      0.0000 
 -14   2   9     65.5144      0.5290    -65.5236      0.0000 
 -12   2   9     81.8806      0.5208    -81.7839      0.0000 
 -10   2   9     52.2323      0.6410    -52.7853      0.0000 
  -8   2   9      7.6674      1.0731     -5.2308      0.0000 
  -6   2   9     10.4197      0.6638     10.8376      0.0000 
  -4   2   9     52.6926      0.3493    -52.3516      0.0000 
  -2   2   9    100.0283      0.3283    -99.3206      0.0000 
   0   2   9     35.7468      0.3263    -36.8311      0.0000 
   2   2   9      4.1062      1.0440      2.3339      0.0000 
   4   2   9     52.2955      0.3147    -52.4253      0.0000 
   6   2   9     85.3891      0.5817    -85.4995      0.0000 
   8   2   9     59.2380      0.7080    -58.8092      0.0000 
  10   2   9     15.2889      0.6511    -15.1372      0.0000 
  12   2   9      8.6905      0.9377      8.9010      0.0000 
  14   2   9      5.5323      1.4645     -4.8951      0.0000 
  16   2   9     36.9161      1.3466    -37.1827      0.0000 
 -19   3   9     34.1808      1.2809     34.4074      0.0000 
 -17   3   9     36.9997      0.7751     37.0088      0.0000 
 -15   3   9     11.6985      1.3993     11.3992      0.0000 
 -13   3   9     23.7599      0.8899     23.5658      0.0000 
 -11   3   9     63.4954      0.8017     63.4985      0.0000 
  -9   3   9     65.6414      0.6125     66.0642      0.0000 
  -7   3   9     37.5376      0.7639     36.3041      0.0000 
  -5   3   9      7.8179      0.7937      7.9451      0.0000 
  -3   3   9      5.6783      1.2858     -3.6315      0.0000 
  -1   3   9     24.1838      0.4633     23.7851      0.0000 
   1   3   9     63.3568      0.4410     62.6981      0.0000 
   3   3   9     76.4072      0.5865     75.6774      0.0000 
   5   3   9     60.0604      0.4515     60.6610      0.0000 
   7   3   9     25.6596      0.4710     27.3326      0.0000 
   9   3   9      1.9608      2.5647      0.9827      0.0000 
  11   3   9     12.8298      0.8734     14.1112      0.0000 
  13   3   9     35.5898      1.0766     36.7279      0.0000 
  15   3   9     20.9513      1.0095     22.4841      0.0000 
 -18   4   9     27.8118      0.9594    -27.6312      0.0000 
 -16   4   9     23.7217      1.0140    -24.4664      0.0000 
 -14   4   9     19.8493      1.3373    -19.6290      0.0000 
 -12   4   9     21.1377      0.6637    -20.8318      0.0000 
 -10   4   9     17.7628      1.4316    -18.0061      0.0000 
  -8   4   9     13.0231      0.8024    -13.1909      0.0000 
  -6   4   9      8.3546      0.9557     -8.2781      0.0000 
  -4   4   9      8.8150      0.9368     -8.9240      0.0000 
  -2   4   9     13.8276      0.6547    -13.5706      0.0000 
   0   4   9     17.8617      0.6073    -16.8531      0.0000 
   2   4   9     24.6960      0.4756    -24.8725      0.0000 
   4   4   9     31.5765      0.4450    -31.1531      0.0000 
   6   4   9     21.5044      0.5368    -21.7630      0.0000 
   8   4   9     16.8620      0.6713    -17.0047      0.0000 
  10   4   9     12.7637      0.9781    -13.4342      0.0000 
  12   4   9      7.2735      1.3913     -7.6586      0.0000 
  14   4   9      6.7129      2.1478     -7.3144      0.0000 
 -15   5   9     22.3291      0.7818     22.5589      0.0000 
 -13   5   9     45.6418      0.6315     45.3566      0.0000 
 -11   5   9      5.8798      1.5706     -4.8716      0.0000 
  -9   5   9     53.8943      0.6386    -52.7127      0.0000 
  -7   5   9     42.2995      0.5629    -41.8631      0.0000 
  -5   5   9      4.1293      1.8067      3.9930      0.0000 
  -3   5   9     45.6331      0.5345     44.9882      0.0000 
  -1   5   9     17.5929      0.6717     16.8657      0.0000 
   1   5   9     46.1998      0.5096    -46.3246      0.0000 
   3   5   9     42.9039      0.5347    -41.8821      0.0000 
   5   5   9      5.3799      1.3592      4.3637      0.0000 
   7   5   9     39.3047      0.8356     37.4166      0.0000 
   9   5   9     28.4767      0.6836     29.2343      0.0000 
  11   5   9     24.1607      0.8709    -23.6267      0.0000 
 -12   6   9     24.0415      0.8545     24.1356      0.0000 
 -10   6   9     14.9946      0.9803     14.9621      0.0000 
  -8   6   9      4.6999      3.4615     -5.2521      0.0000 
  -6   6   9      5.9411      2.1732      5.7400      0.0000 
  -4   6   9     54.6115      1.3184     54.7937      0.0000 
  -2   6   9     61.0824      0.9579     60.3677      0.0000 
   0   6   9      9.9852      0.9986     11.0757      0.0000 
   2   6   9     18.4696      0.9936    -18.9446      0.0000 
   4   6   9      3.7730      2.3692      2.1110      0.0000 
   6   6   9     34.0321      0.9099     34.3760      0.0000 
   8   6   9     34.8576      0.6693     35.0111      0.0000 
  -5   7   9     23.4070      1.3564    -24.5452      0.0000 
  -3   7   9     42.8052      1.0677    -42.4459      0.0000 
  -1   7   9     32.2457      1.2050    -32.2001      0.0000 
   1   7   9      9.5907      1.7314    -13.2726      0.0000 
 -20   0  10     19.2147      1.3897    -21.3790      0.0000 
 -18   0  10     47.7792      0.9603    -47.5117      0.0000 
 -16   0  10     22.3771      1.8191    -21.5038      0.0000 
 -14   0  10     27.7825      1.4590    -28.2449      0.0000 
 -12   0  10     65.5341      1.1936    -66.0063      0.0000 
 -10   0  10     48.6710      0.7645    -47.6707      0.0000 
  -8   0  10     61.8900      0.6808    -59.9292      0.0000 
  -6   0  10     73.7769      0.6431    -72.9451      0.0000 
  -4   0  10     12.1461      0.8455     11.6282      0.0000 
  -2   0  10      4.8848      0.9054     -3.0105      0.0000 
   0   0  10     83.8608      0.2604    -83.0887      0.0000 
   2   0  10     71.9695      0.3117    -73.2306      0.0000 
   4   0  10     40.7150      0.3950    -40.5190      0.0000 
   6   0  10     10.2806      0.9168     -9.1713      0.0000 
   8   0  10      9.0115      1.0225     -8.6128      0.0000 
  10   0  10     71.6291      0.5993    -73.0877      0.0000 
  12   0  10     71.6294      1.3205    -70.0855      0.0000 
  14   0  10     10.8532      1.4619    -10.2061      0.0000 
  16   0  10     10.3950      1.8799     10.4042      0.0000 
 -19   1  10     13.3554      1.4754    -10.8947      0.0000 
 -17   1  10     20.2959      1.2366     22.2833      0.0000 
 -15   1  10     45.2253      0.7142     44.9811      0.0000 
 -13   1  10     71.1096      0.6773     72.5927      0.0000 
 -11   1  10     39.4053      0.4856     40.8445      0.0000 
  -9   1  10     18.9385      0.5824    -20.4483      0.0000 
  -7   1  10     39.8013      0.4491     38.7789      0.0000 
  -5   1  10     80.9890      0.3942     81.0511      0.0000 
  -3   1  10     36.4888      0.3277     35.4857      0.0000 
  -1   1  10     12.6983      0.3929     11.0058      0.0000 
   1   1  10      9.9221      0.5110     -8.0219      0.0000 
   3   1  10     17.6599      0.3452     18.2801      0.0000 
   5   1  10     72.0395      0.7101     70.2578      0.0000 
   7   1  10     65.0218      0.4576     64.9162      0.0000 
   9   1  10     36.2085      0.4579     36.6540      0.0000 
  11   1  10      7.8013      1.0732      8.2283      0.0000 
  13   1  10      7.4862      1.1135     -7.9342      0.0000 
  15   1  10     17.7338      0.7403     18.6758      0.0000 
 -20   2  10      8.6237      2.2604      7.6187      0.0000 
 -18   2  10      0.0316      3.1675     -0.0031      0.0000 
 -16   2  10      7.4803      1.9739     -6.7579      0.0000 
 -14   2  10      5.9751      1.7192      4.1041      0.0000 
 -12   2  10     23.5426      0.6468    -23.8681      0.0000 
 -10   2  10     24.8741      0.5701    -25.6786      0.0000 
  -8   2  10     13.6276      0.6988    -13.2485      0.0000 
  -6   2  10     28.5648      0.4539    -28.4653      0.0000 
  -4   2  10      3.5294      1.5625     -1.5325      0.0000 
  -2   2  10     16.4496      0.5529     17.5007      0.0000 
   0   2  10     12.7184      0.4835     12.3043      0.0000 
   2   2  10      6.2314      0.7789     -6.3827      0.0000 
   4   2  10     32.9993      0.4416    -32.0557      0.0000 
   6   2  10     28.0213      0.4671    -28.3374      0.0000 
   8   2  10     15.3071      0.7298    -16.0426      0.0000 
  10   2  10      9.7989      0.8393    -10.5408      0.0000 
  12   2  10      7.3673      1.0433      7.5635      0.0000 
  14   2  10      5.1426      1.5010      2.3276      0.0000 
 -19   3  10      5.4395      2.6458      5.6270      0.0000 
 -17   3  10      6.7143      1.8402     -5.6162      0.0000 
 -15   3  10     43.8376      1.1235    -43.2980      0.0000 
 -13   3  10     41.9340      0.6399    -41.1576      0.0000 
 -11   3  10     10.8611      1.2974     10.3874      0.0000 
  -9   3  10     36.8093      0.6237     36.2987      0.0000 
  -7   3  10      7.9339      1.1409      6.5721      0.0000 
  -5   3  10     67.1416      0.4417    -67.1477      0.0000 
  -3   3  10     72.0176      0.4336    -71.1868      0.0000 
  -1   3  10      5.4308      1.0757      4.7436      0.0000 
   1   3  10     23.0889      0.4268     23.9004      0.0000 
   3   3  10      6.3529      0.9613      5.8009      0.0000 
   5   3  10     20.6108      0.4880    -21.2768      0.0000 
   7   3  10     58.5870      0.3877    -58.0392      0.0000 
   9   3  10     20.5572      0.7199    -20.8765      0.0000 
  11   3  10     33.0548      0.6376     32.8671      0.0000 
  13   3  10      7.2817      1.6728      7.9789      0.0000 
 -16   4  10     13.8376      1.4610     15.0244      0.0000 
 -14   4  10      4.5541      3.1886     -3.1265      0.0000 
 -12   4  10      9.4554      1.1521      8.6457      0.0000 
 -10   4  10     55.5737      0.6074     55.1257      0.0000 
  -8   4  10     59.5497      0.4745     59.3758      0.0000 
  -6   4  10     33.8792      0.4747     33.2869      0.0000 
  -4   4  10     19.8246      0.7179     18.8446      0.0000 
  -2   4  10      9.9087      0.7970    -11.7739      0.0000 
   0   4  10     29.7101      0.5308     29.4860      0.0000 
   2   4  10     85.4206      0.4112     84.6116      0.0000 
   4   4  10     22.9982      0.5617     23.7404      0.0000 
   6   4  10      9.3581      0.8610    -10.8300      0.0000 
   8   4  10     31.0251      0.5634     31.4024      0.0000 
  10   4  10     34.1593      0.7435     34.6070      0.0000 
  12   4  10     30.6015      0.7563     31.1676      0.0000 
 -15   5  10     44.3729      1.0976    -42.6450      0.0000 
 -13   5  10     45.0294      0.6418    -44.7090      0.0000 
 -11   5  10     21.1889      0.7601    -20.8998      0.0000 
  -9   5  10     22.5104      1.0264    -22.5706      0.0000 
  -7   5  10     28.6294      0.6313    -27.5431      0.0000 
  -5   5  10     42.1225      0.7710    -42.0537      0.0000 
  -3   5  10     36.8772      0.5397    -36.9350      0.0000 
  -1   5  10      9.1056      1.0870     -8.5937      0.0000 
   1   5  10     21.8641      0.7086    -22.7721      0.0000 
   3   5  10     37.1429      0.8659    -37.6286      0.0000 
   5   5  10     30.5349      0.5069    -31.0961      0.0000 
   7   5  10     37.8290      0.6158    -37.8059      0.0000 
   9   5  10     26.3017      0.8788    -27.1011      0.0000 
 -10   6  10     11.9046      1.1007     11.7357      0.0000 
  -8   6  10     14.7509      1.1633     15.8316      0.0000 
  -6   6  10     10.9890      1.3724     12.6905      0.0000 
  -4   6  10     16.9397      0.9557     17.9124      0.0000 
  -2   6  10     16.4915      0.8712     17.7834      0.0000 
   0   6  10      8.8898      1.4569      8.3217      0.0000 
   2   6  10     16.3606      0.9852     16.0469      0.0000 
   4   6  10     30.6065      0.9910     29.7399      0.0000 
   6   6  10     26.9890      0.8989     27.5989      0.0000 
 -19   1  11     20.6299      2.2046    -22.4807      0.0000 
 -17   1  11      5.9498      3.3080      2.8967      0.0000 
 -15   1  11     19.5231      1.0599     20.8796      0.0000 
 -13   1  11     15.6196      1.1337    -13.9143      0.0000 
 -11   1  11     67.6450      1.0125    -67.2023      0.0000 
  -9   1  11     78.6012      0.4884    -78.1375      0.0000 
  -7   1  11     28.8253      0.4757    -28.3367      0.0000 
  -5   1  11     39.3193      0.3701     39.6269      0.0000 
  -3   1  11     23.4709      0.4513     23.8005      0.0000 
  -1   1  11     62.4168      0.3318    -61.7630      0.0000 
   1   1  11     80.6397      0.4018    -79.2662      0.0000 
   3   1  11     22.8760      0.3743    -22.5161      0.0000 
   5   1  11      8.2319      0.9330      6.3128      0.0000 
   7   1  11      4.0078      1.6136      2.4320      0.0000 
   9   1  11     17.0397      0.5881    -17.0469      0.0000 
  11   1  11     46.1327      0.5777    -45.2429      0.0000 
  13   1  11     29.1892      0.5777    -29.4743      0.0000 
  15   1  11      7.6415      1.9453      7.8384      0.0000 
 -18   2  11      5.8382      2.4129      4.2337      0.0000 
 -16   2  11     47.9169      0.5879     47.3121      0.0000 
 -14   2  11     45.2334      0.5505     45.7757      0.0000 
 -12   2  11     17.6891      0.7498     18.2527      0.0000 
 -10   2  11     27.0569      0.6873     27.7193      0.0000 
  -8   2  11     51.4470      0.5357     51.9622      0.0000 
  -6   2  11     59.5353      0.6857     58.7924      0.0000 
  -4   2  11     54.7295      0.5204     54.7102      0.0000 
  -2   2  11     31.9670      0.8954     31.8376      0.0000 
   0   2  11      3.7870      1.3006     -2.1112      0.0000 
   2   2  11      3.9914      1.1564      2.4496      0.0000 
   4   2  11     54.7913      0.3721     54.3036      0.0000 
   6   2  11     72.7433      0.4120     73.5012      0.0000 
   8   2  11     33.7301      0.5207     34.1563      0.0000 
  10   2  11      3.3327      2.4056      4.1181      0.0000 
  12   2  11      9.4041      1.1839      9.3873      0.0000 
  14   2  11     26.6621      1.0696     28.7584      0.0000 
 -17   3  11     19.6455      0.9996    -20.5548      0.0000 
 -15   3  11     15.8846      0.9232    -16.2826      0.0000 
 -13   3  11      1.2883      2.6648     -0.8284      0.0000 
 -11   3  11     38.8821      0.6752    -39.1670      0.0000 
  -9   3  11     80.5582      0.9760    -80.5051      0.0000 
  -7   3  11     42.6747      0.4995    -42.8750      0.0000 
  -5   3  11      8.7617      1.0032     -8.3009      0.0000 
  -3   3  11     31.4001      0.4778    -31.3728      0.0000 
  -1   3  11     43.6781      0.4529    -43.9980      0.0000 
   1   3  11     30.7793      0.4737    -30.0702      0.0000 
   3   3  11     13.9162      0.6421    -13.6426      0.0000 
   5   3  11      4.9956      1.3161     -4.3246      0.0000 
   7   3  11     22.1197      0.6820    -22.9439      0.0000 
   9   3  11     59.0736      0.5091    -59.8240      0.0000 
  11   3  11     53.6831      0.5690    -52.3739      0.0000 
  13   3  11     11.5007      1.5517    -12.3313      0.0000 
 -16   4  11      8.4568      2.2062      8.4314      0.0000 
 -14   4  11      5.3766      2.5462      2.3043      0.0000 
 -12   4  11     15.2829      1.0529     15.2421      0.0000 
 -10   4  11     31.7928      0.7290     31.5693      0.0000 
  -8   4  11     30.0408      0.6700     31.1544      0.0000 
  -6   4  11     18.5763      0.7480     18.2697      0.0000 
  -4   4  11      7.2410      1.1396      7.1585      0.0000 
  -2   4  11     10.7336      0.8720     11.2341      0.0000 
   0   4  11     21.6761      0.6433     21.2737      0.0000 
   2   4  11      7.6339      1.2327      7.3578      0.0000 
   4   4  11      6.3178      1.1780     -6.6977      0.0000 
   6   4  11      9.9298      0.9201      9.6800      0.0000 
   8   4  11     30.3805      0.6777     30.8083      0.0000 
  10   4  11     31.5814      0.7397     31.9557      0.0000 
 -13   5  11     12.8609      1.3279    -12.2771      0.0000 
 -11   5  11     11.1398      1.9736     11.5478      0.0000 
  -9   5  11     35.4131      0.7730     36.1747      0.0000 
  -7   5  11      9.6916      1.0409     -8.7545      0.0000 
  -5   5  11     43.9328      0.5039    -44.2051      0.0000 
  -3   5  11      5.8851      1.4541      2.3237      0.0000 
  -1   5  11     38.9158      0.5695     38.9527      0.0000 
   1   5  11     30.9837      0.8803     31.3194      0.0000 
   3   5  11     13.0949      1.1414     12.7844      0.0000 
   5   5  11     24.7860      0.8138    -25.0872      0.0000 
   7   5  11     30.5124      0.6098    -29.7676      0.0000 
  -8   6  11     10.3706      2.0500    -10.1412      0.0000 
  -6   6  11     21.8733      0.8778    -23.0525      0.0000 
  -4   6  11     34.3791      0.8884    -33.2521      0.0000 
  -2   6  11     30.8846      0.7567    -31.5719      0.0000 
   0   6  11      1.2855      3.0636     -1.2346      0.0000 
   2   6  11      3.6858      2.8743     -1.4679      0.0000 
   4   6  11     35.7993      0.8102    -35.0716      0.0000 
 -18   0  12     19.8197      2.0336     21.3980      0.0000 
 -16   0  12     12.8071      2.2156    -13.2699      0.0000 
 -14   0  12     11.6475      2.7710    -10.4127      0.0000 
 -12   0  12     56.3276      1.2160     56.1865      0.0000 
 -10   0  12     86.6573      0.7535     87.2496      0.0000 
  -8   0  12     22.9145      1.1324     22.4123      0.0000 
  -6   0  12     26.1379      1.3917     26.0815      0.0000 
  -4   0  12     66.5568      0.6044     66.0252      0.0000 
  -2   0  12     37.5016      0.5679     36.4541      0.0000 
   0   0  12     50.3201      0.5500     48.0722      0.0000 
   2   0  12     36.2865      0.7865     36.1340      0.0000 
   4   0  12     20.8922      0.5795    -22.1357      0.0000 
   6   0  12     19.3018      0.7415     18.9202      0.0000 
   8   0  12     71.2177      0.6201     70.4603      0.0000 
  10   0  12     41.0075      0.8129     41.9899      0.0000 
  12   0  12     25.2280      1.0206     25.7578      0.0000 
  14   0  12     11.9167      2.0648     11.2812      0.0000 
 -17   1  12     25.0864      1.2456    -25.9772      0.0000 
 -15   1  12     33.8276      0.8924    -32.1702      0.0000 
 -13   1  12     10.4872      1.4292     -9.2678      0.0000 
 -11   1  12      5.7491      2.3443     -6.5369      0.0000 
  -9   1  12     18.0089      0.9710    -18.8063      0.0000 
  -7   1  12     44.2474      1.8112    -43.6210      0.0000 
  -5   1  12     93.5658      0.5710    -93.0921      0.0000 
  -3   1  12     51.1155      0.4009    -51.1669      0.0000 
  -1   1  12     18.1520      0.3871     19.0726      0.0000 
   1   1  12      4.0924      0.9460      2.4350      0.0000 
   3   1  12     25.7632      0.4258    -27.5624      0.0000 
   5   1  12     41.5338      0.4192    -40.7714      0.0000 
   7   1  12     41.7821      0.4508    -40.8004      0.0000 
   9   1  12      5.9209      1.2298     -3.1347      0.0000 
  11   1  12      3.4256      2.3054     -2.0374      0.0000 
  13   1  12     37.9172      0.7389    -37.3623      0.0000 
 -18   2  12      8.9768      4.0394     -8.7090      0.0000 
 -16   2  12      6.1896      3.2916      7.0163      0.0000 
 -14   2  12     16.9545      0.8064     17.2843      0.0000 
 -12   2  12      7.9623      1.4409     -5.6279      0.0000 
 -10   2  12      6.2050      1.7413      6.8829      0.0000 
  -8   2  12     10.6732      1.4516     12.7291      0.0000 
  -6   2  12      8.7227      1.3202      8.1689      0.0000 
  -4   2  12     26.7987      0.5751     26.7204      0.0000 
  -2   2  12     20.9918      0.5405     21.6562      0.0000 
   0   2  12      6.2724      1.0621      2.9661      0.0000 
   2   2  12      3.9785      1.2771     -1.9009      0.0000 
   4   2  12      5.1710      1.0774      1.7325      0.0000 
   6   2  12      4.6369      1.9161      2.8970      0.0000 
   8   2  12      5.4103      1.7318     -3.1947      0.0000 
  10   2  12      6.5863      1.5786      6.3349      0.0000 
  12   2  12     22.1857      1.1067     25.7864      0.0000 
 -17   3  12     40.6876      1.3693     40.8402      0.0000 
 -15   3  12     29.5383      0.8135     29.8969      0.0000 
 -13   3  12     15.0866      1.2153     14.8854      0.0000 
 -11   3  12     21.0354      0.9866    -21.6447      0.0000 
  -9   3  12     24.0083      1.7747    -25.4356      0.0000 
  -7   3  12     39.0812      0.5682     39.1550      0.0000 
  -5   3  12     57.5686      0.6966     56.9094      0.0000 
  -3   3  12     15.6631      0.7034     16.7385      0.0000 
  -1   3  12     21.4619      0.6029    -22.5787      0.0000 
   1   3  12     18.7182      0.6621    -20.1140      0.0000 
   3   3  12     31.1521      0.5231     31.0267      0.0000 
   5   3  12     48.4506      0.4798     48.5011      0.0000 
   7   3  12     15.4917      0.8480     15.1017      0.0000 
   9   3  12      7.2642      1.6192     -6.0935      0.0000 
  11   3  12     15.4147      1.1597    -14.3620      0.0000 
 -14   4  12     16.1902      2.1220    -17.4906      0.0000 
 -12   4  12     54.5615      0.6727    -54.0081      0.0000 
 -10   4  12     31.7877      0.8225    -31.0464      0.0000 
  -8   4  12     13.2394      0.9710    -13.4051      0.0000 
  -6   4  12      5.7698      2.0303     -4.4917      0.0000 
  -4   4  12     14.4025      0.9963    -15.2918      0.0000 
  -2   4  12     62.2592      0.8177    -62.2222      0.0000 
   0   4  12     53.7317      0.5534    -53.6656      0.0000 
   2   4  12     10.7211      1.0470    -11.3703      0.0000 
   4   4  12      3.5175      2.3587      1.5697      0.0000 
   6   4  12      4.7858      1.7097      2.4604      0.0000 
   8   4  12     29.3550      0.7865    -29.3159      0.0000 
 -11   5  12     28.8038      0.9235     28.4067      0.0000 
  -9   5  12     14.2667      1.2252     17.1044      0.0000 
  -7   5  12     40.8072      0.6847     40.8879      0.0000 
  -5   5  12     42.9308      0.5972     42.4307      0.0000 
  -3   5  12     25.6510      0.6750     25.2895      0.0000 
  -1   5  12     14.4943      0.9384     15.4975      0.0000 
   1   5  12     10.2596      1.2842      9.9387      0.0000 
   3   5  12     27.8181      0.7031     28.3000      0.0000 
   5   5  12     40.4223      0.6361     40.6054      0.0000 
  -4   6  12     21.4947      1.0325    -21.8666      0.0000 
  -2   6  12      6.4036      1.8528     -5.3660      0.0000 
 -17   1  13      7.8442      3.4185     -8.5984      0.0000 
 -15   1  13      7.4407      2.2169      8.2105      0.0000 
 -13   1  13     18.1097      1.1932     18.2948      0.0000 
 -11   1  13     34.2059      0.7577     35.0189      0.0000 
  -9   1  13     33.2045      0.8421     33.6995      0.0000 
  -7   1  13      3.7350      2.7469     -1.6075      0.0000 
  -5   1  13      5.6660      1.6862      2.8883      0.0000 
  -3   1  13     46.7485      0.6697     46.3311      0.0000 
  -1   1  13     48.3050      0.3478     48.7812      0.0000 
   1   1  13     20.7736      0.4140     20.5420      0.0000 
   3   1  13      5.4239      1.1608     -5.2243      0.0000 
   5   1  13     11.8515      0.8828    -12.5228      0.0000 
   7   1  13     20.3105      0.6054     21.2671      0.0000 
   9   1  13     47.2441      0.5433     47.7055      0.0000 
  11   1  13     26.3752      0.7226     24.8552      0.0000 
 -16   2  13     44.8645      1.0417    -45.2315      0.0000 
 -14   2  13     29.8441      0.9747    -30.0177      0.0000 
 -12   2  13     13.7061      1.9032     14.2280      0.0000 
 -10   2  13      6.2620      1.6402     -5.3993      0.0000 
  -8   2  13     65.0419      0.6976    -64.9154      0.0000 
  -6   2  13     66.9303      0.6129    -67.6144      0.0000 
  -4   2  13     29.2248      0.5751    -29.5404      0.0000 
  -2   2  13      8.7482      1.0567     -9.3793      0.0000 
   0   2  13     16.5921      0.6781    -17.9048      0.0000 
   2   2  13     48.9557      0.4068    -48.4993      0.0000 
   4   2  13     58.3536      0.3965    -57.0962      0.0000 
   6   2  13     15.0642      0.8766    -16.1410      0.0000 
   8   2  13     17.0703      0.8619     17.5708      0.0000 
  10   2  13      6.8591      1.8234     -6.5145      0.0000 
 -15   3  13     22.4725      0.9898     23.1431      0.0000 
 -13   3  13     39.7007      0.7080     40.1941      0.0000 
 -11   3  13     21.2704      0.8834     23.3835      0.0000 
  -9   3  13     17.0388      0.9387     18.7038      0.0000 
  -7   3  13     22.4811      0.6690     22.7411      0.0000 
  -5   3  13     16.9072      0.7257     17.2860      0.0000 
  -3   3  13     40.1983      0.6068     39.0989      0.0000 
  -1   3  13     64.9105      0.8079     64.3384      0.0000 
   1   3  13     39.8459      0.5151     40.4909      0.0000 
   3   3  13      8.0349      1.2580      5.9230      0.0000 
   5   3  13      4.3916      1.7169      1.7810      0.0000 
   7   3  13      7.7859      1.4918      8.8114      0.0000 
   9   3  13     23.4267      0.9115     23.9466      0.0000 
 -14   4  13      6.6383      2.8642     -6.3108      0.0000 
 -12   4  13      5.8897      2.5692     -3.6744      0.0000 
 -10   4  13      5.3204      2.4090     -3.3139      0.0000 
  -8   4  13      8.8610      1.3527     -9.5880      0.0000 
  -6   4  13     23.0129      0.7920    -23.4055      0.0000 
  -4   4  13     33.7157      0.6397    -33.3407      0.0000 
  -2   4  13     22.9718      0.8277    -24.4060      0.0000 
   0   4  13     11.9397      0.9496    -12.6608      0.0000 
   2   4  13      7.6646      1.3894     -7.6710      0.0000 
   4   4  13      5.5054      1.6876      4.3459      0.0000 
   6   4  13      1.0821      2.9373     -0.6259      0.0000 
  -9   5  13      8.1993      2.6278     -7.7940      0.0000 
  -7   5  13     28.0310      1.2125     28.2078      0.0000 
  -5   5  13     41.8106      0.7685     40.9727      0.0000 
  -3   5  13      5.4534      1.8610     -1.7478      0.0000 
  -1   5  13     50.5192      0.7193    -48.8900      0.0000 
   1   5  13     16.5956      1.3040    -16.7633      0.0000 
   3   5  13     22.4629      0.9650     22.9220      0.0000 
 -16   0  14     24.7501      1.7428    -23.9154      0.0000 
 -14   0  14     35.4302      1.5987    -36.7051      0.0000 
 -12   0  14     35.1494      1.9118    -34.6245      0.0000 
 -10   0  14      7.5511      2.5750     -5.4366      0.0000 
  -8   0  14      3.6709      3.4053      1.6144      0.0000 
  -6   0  14      7.0931      2.3795     -9.0774      0.0000 
  -4   0  14     68.0143      1.1071    -67.8139      0.0000 
  -2   0  14     99.6989      1.1830    -99.1453      0.0000 
   0   0  14     33.1202      0.8311    -32.8486      0.0000 
   2   0  14      7.6480      1.4542      9.5644      0.0000 
   4   0  14      2.2915      2.6368     -0.6633      0.0000 
   6   0  14     20.4779      1.1367    -20.0436      0.0000 
   8   0  14     61.5883      0.7750    -59.7547      0.0000 
  10   0  14     37.3330      1.1964    -39.0722      0.0000 
 -15   1  14      9.2595      2.4518      9.9886      0.0000 
 -13   1  14      1.2633      3.1406     -0.3180      0.0000 
 -11   1  14      5.3659      2.6455     -2.1694      0.0000 
  -9   1  14     23.3344      1.1683     24.9529      0.0000 
  -7   1  14     49.1062      0.7657     49.6681      0.0000 
  -5   1  14     25.2245      0.7235     25.3134      0.0000 
  -3   1  14     14.8822      0.9355     16.0686      0.0000 
  -1   1  14     22.1808      0.6082     22.7013      0.0000 
   1   1  14     33.3214      0.4467     33.0035      0.0000 
   3   1  14     46.7568      0.4713     46.9412      0.0000 
   5   1  14     20.6064      0.6715     21.1466      0.0000 
   7   1  14      6.1512      1.6055     -4.3221      0.0000 
   9   1  14      4.8622      2.0753      5.2917      0.0000 
 -14   2  14      3.5726      3.6916      1.0572      0.0000 
 -12   2  14     13.9380      1.7692    -14.2274      0.0000 
 -10   2  14      5.3317      3.1060     -3.7091      0.0000 
  -8   2  14     12.9496      1.6425    -14.9129      0.0000 
  -6   2  14      7.2387      1.1982     -6.6773      0.0000 
  -4   2  14     12.4941      0.8933     12.9510      0.0000 
  -2   2  14      6.6602      1.8704     -7.5363      0.0000 
   0   2  14     22.9511      0.7293    -23.2276      0.0000 
   2   2  14     19.5712      0.6772    -19.3431      0.0000 
   4   2  14     13.1478      1.0005    -13.5290      0.0000 
   6   2  14      3.4551      2.5021     -0.3708      0.0000 
   8   2  14      5.6801      2.0433      5.4251      0.0000 
 -13   3  14     21.3041      1.1982     21.1119      0.0000 
 -11   3  14      4.5575      2.9493     -1.0260      0.0000 
  -9   3  14     22.1148      0.8903    -22.8889      0.0000 
  -7   3  14     34.4300      0.6254    -34.5550      0.0000 
  -5   3  14     33.7351      0.6037    -33.2834      0.0000 
  -3   3  14     17.9147      1.0053     17.9000      0.0000 
  -1   3  14     26.5630      0.7410     26.0909      0.0000 
   1   3  14     23.2825      0.7195    -24.0849      0.0000 
   3   3  14     35.1366      0.6435    -34.3555      0.0000 
   5   3  14     17.6269      0.7347    -16.8048      0.0000 
   7   3  14      2.8317      3.0738      0.3051      0.0000 
 -10   4  14     35.4859      1.1559     36.6642      0.0000 
  -8   4  14     10.3135      1.3695    -11.6012      0.0000 
  -6   4  14     10.2654      1.1219     11.1866      0.0000 
  -4   4  14     40.5295      0.6206     40.4812      0.0000 
  -2   4  14     30.8153      0.6987     30.9565      0.0000 
   0   4  14     33.5593      0.6896     32.8824      0.0000 
   2   4  14      7.5830      1.3748      7.5754      0.0000 
   4   4  14      9.2774      1.5150     -8.6909      0.0000 
  -5   5  14     27.5432      0.9213    -27.7078      0.0000 
  -3   5  14     17.8421      1.0639    -18.0768      0.0000 
 -13   1  15     57.7355      0.7885    -57.8774      0.0000 
 -11   1  15     15.1176      1.9807    -15.5032      0.0000 
  -9   1  15     13.3355      1.8184     14.0951      0.0000 
  -7   1  15     10.9791      2.1723     10.3215      0.0000 
  -5   1  15      6.7182      1.5077     -6.8659      0.0000 
  -3   1  15     48.5375      0.6106    -47.5928      0.0000 
  -1   1  15     51.1562      0.6435    -51.3246      0.0000 
   1   1  15      3.9130      2.4488     -0.6856      0.0000 
   3   1  15      6.6272      1.8675      5.2827      0.0000 
   5   1  15     22.7852      0.7801    -24.3524      0.0000 
   7   1  15     19.0469      0.9387    -19.3639      0.0000 
 -12   2  15     15.3286      2.0837     17.7696      0.0000 
 -10   2  15     31.8820      2.5516     33.3649      0.0000 
  -8   2  15     42.5641      1.0144     43.7344      0.0000 
  -6   2  15     18.7754      1.0305     18.8781      0.0000 
  -4   2  15      5.6496      2.0833     -6.2769      0.0000 
  -2   2  15     13.4472      0.8637     13.6763      0.0000 
   0   2  15     46.6963      0.5460     47.8384      0.0000 
   2   2  15     56.8145      0.7577     57.1673      0.0000 
   4   2  15     40.6654      0.6094     40.1219      0.0000 
   6   2  15      6.4919      1.9263      2.1194      0.0000 
 -11   3  15     25.3529      1.2209    -24.8810      0.0000 
  -9   3  15      2.3310      2.9256     -1.9445      0.0000 
  -7   3  15      5.3459      1.9284     -4.4063      0.0000 
  -5   3  15     35.1218      0.6414    -35.3868      0.0000 
  -3   3  15     42.7758      0.6613    -42.6759      0.0000 
  -1   3  15     22.3704      0.7402    -22.1483      0.0000 
   1   3  15     10.4711      1.2497    -10.2400      0.0000 
   3   3  15     17.7926      0.9594    -18.5634      0.0000 
   5   3  15     33.3398      1.1530    -33.5398      0.0000 
  -8   4  15     10.2027      2.2331    -10.5048      0.0000 
  -6   4  15     10.2563      1.6262      8.8341      0.0000 
  -4   4  15     28.2397      0.8760     27.4763      0.0000 
  -2   4  15     23.1879      0.9573     23.4584      0.0000 
   0   4  15      5.7169      2.3067      4.8789      0.0000 
 -12   0  16     40.1871      1.5284     41.1337      0.0000 
 -10   0  16      4.9783      3.7076      5.9367      0.0000 
  -8   0  16      4.1827      4.7311     -5.6435      0.0000 
  -6   0  16     46.3322      1.4617     45.1319      0.0000 
  -4   0  16     37.3692      1.4648     38.9444      0.0000 
  -2   0  16      6.9402      2.1811      7.0432      0.0000 
   0   0  16     15.4833      1.5182     15.8947      0.0000 
   2   0  16     18.8065      1.1278     17.9591      0.0000 
   4   0  16     36.4036      1.6667     36.6855      0.0000 
   6   0  16     56.5883      1.0207     56.9307      0.0000 
 -11   1  16     34.1335      1.8266    -34.7626      0.0000 
  -9   1  16     30.5680      1.1713    -31.9423      0.0000 
  -7   1  16     21.0591      1.4730    -21.9832      0.0000 
  -5   1  16     11.2170      1.7002     -9.8332      0.0000 
  -3   1  16     12.4668      1.2403     13.6111      0.0000 
  -1   1  16     14.6967      1.3821    -16.3771      0.0000 
   1   1  16     53.9079      0.9673    -52.3751      0.0000 
   3   1  16     33.5951      1.1273    -32.7631      0.0000 
   5   1  16      9.2955      1.6046     -9.7551      0.0000 
  -8   2  16      7.8467      3.7316      1.7428      0.0000 
  -6   2  16      8.9554      2.9657      3.5613      0.0000 
  -4   2  16      3.3285      3.4735      3.2364      0.0000 
  -2   2  16      1.7853      2.9500      0.2142      0.0000 
   0   2  16     13.3993      1.2230     12.5773      0.0000 
   2   2  16     13.1985      1.2639     11.6584      0.0000 
   4   2  16      2.6682      3.1938      2.2031      0.0000 
  -7   3  16     22.9619      1.3443     22.5063      0.0000 
  -5   3  16      2.7471      2.8283     -2.4009      0.0000 
  -3   3  16      4.5191      2.8690     -2.7170      0.0000 
  -1   3  16      3.9775      2.5827      2.9282      0.0000 
   1   3  16     24.5346      1.2149     24.3735      0.0000 
  -9   1  17      7.0615      3.7894      5.4903      0.0000 
  -3   1  17     11.2302      1.7196     11.0731      0.0000 
  -1   1  17      2.3304      3.3114     -0.6576      0.0000 
   1   1  17      1.7132      3.6945      0.2374      0.0000 
  -4   2  17      8.2670      1.9827      8.1464      0.0000 
  -2   2  17     35.3528      1.1342    -33.7757      0.0000 
                                                     
